# Supplementary material for: Assessing adequacy of citizen science datasets for biodiversity monitoring
Source: Ecol Evol. 2024 Jan 31;14(2):e10857. doi: 10.1002/ece3.10857 (PMC10830347; doi:10.1002/ece3.10857)
Supplement: Supplementary file 2 — Appendix S2. [file ECE3-14-e10857-s001.xlsx]

## Sheet: Year by Year (not Cumulative)
species_binomial	year	mean_inventory_completeness.ebird	mean_inventory_completeness.birdata	mean_inventory_completeness.combined	total_range_completeness.ebird	total_range_completeness.birdata	total_range_completeness.combined	checklist_spatial_bias.ebird	checklist_spatial_bias.birdata	checklist_spatial_bias.combined
Acanthagenys rufogularis	1990	0.0442772	0.0139462	0.052412	0.0683152	0.0147258	0.0792809	0.186144	0.0607739	0.179616
Acanthagenys rufogularis	1991	0.0504495	0.0143392	0.0564573	0.0832673	0.0065595	0.0847886	0.185687	0.0719177	0.182926
Acanthagenys rufogularis	1992	0.0445397	0.0174657	0.0535649	0.0574399	0.0164052	0.0675164	0.176039	0.08215	0.179282
Acanthagenys rufogularis	1993	0.0390367	0.0179529	0.0495342	0.0571805	0.0237702	0.0783821	0.146272	0.10422	0.149464
Acanthagenys rufogularis	1994	0.0441689	0.019861	0.056249	0.0647362	0.0259901	0.0827181	0.16848	0.0857902	0.175297
Acanthagenys rufogularis	1995	0.0436964	0.0230911	0.0586216	0.0647075	0.0276713	0.0811532	0.153897	0.0910692	0.161182
Acanthagenys rufogularis	1996	0.0539449	0.0310478	0.0702717	0.0977099	0.0348777	0.114344	0.19408	0.097324	0.159386
Acanthagenys rufogularis	1997	0.0456195	0.0462716	0.0759188	0.0670926	0.0624658	0.118422	0.169535	0.127946	0.154728
Acanthagenys rufogularis	1998	0.0554707	0.183006	0.192056	0.0798946	0.334889	0.350014	0.204675	0.253803	0.254714
Acanthagenys rufogularis	1999	0.0708529	0.349517	0.352632	0.103102	0.628982	0.630858	0.227924	0.329575	0.328565
Acanthagenys rufogularis	2000	0.0800902	0.380419	0.383526	0.140004	0.655897	0.657576	0.245374	0.365064	0.362234
Acanthagenys rufogularis	2001	0.0900162	0.369747	0.373505	0.140302	0.690084	0.690084	0.235989	0.345815	0.341223
Acanthagenys rufogularis	2002	0.0912739	0.253264	0.262354	0.181579	0.534815	0.547406	0.219242	0.285954	0.281614
Acanthagenys rufogularis	2003	0.0782118	0.206374	0.217858	0.118929	0.418191	0.430335	0.19431	0.254741	0.248821
Acanthagenys rufogularis	2004	0.0911227	0.232075	0.246092	0.171299	0.494218	0.504295	0.219285	0.284296	0.282651
Acanthagenys rufogularis	2005	0.102386	0.223711	0.237282	0.226837	0.490053	0.511885	0.284411	0.292693	0.305084
Acanthagenys rufogularis	2006	0.0923139	0.221044	0.236857	0.165588	0.459145	0.481945	0.216486	0.289904	0.28599
Acanthagenys rufogularis	2007	0.111534	0.233398	0.252373	0.222728	0.477407	0.49252	0.26534	0.316996	0.314667
Acanthagenys rufogularis	2008	0.103209	0.210276	0.230837	0.179499	0.413523	0.446567	0.227181	0.285356	0.285611
Acanthagenys rufogularis	2009	0.127155	0.219513	0.247627	0.219353	0.435513	0.461867	0.240252	0.288756	0.285611
Acanthagenys rufogularis	2010	0.129515	0.209708	0.243004	0.2348	0.396972	0.446882	0.218614	0.275111	0.274214
Acanthagenys rufogularis	2011	0.161615	0.210416	0.257844	0.274581	0.409169	0.458177	0.230274	0.273353	0.273591
Acanthagenys rufogularis	2012	0.180854	0.216679	0.275364	0.311512	0.440921	0.51334	0.229122	0.284557	0.28003
Acanthagenys rufogularis	2013	0.167175	0.177853	0.241308	0.27155	0.363477	0.442328	0.196444	0.254988	0.244467
Acanthagenys rufogularis	2014	0.19166	0.185691	0.260445	0.351076	0.399691	0.495189	0.200728	0.27641	0.249027
Acanthagenys rufogularis	2015	0.197207	0.170567	0.254	0.341537	0.386837	0.46639	0.199525	0.273743	0.240293
Acanthagenys rufogularis	2016	0.223793	0.154337	0.261253	0.392158	0.312549	0.454928	0.201445	0.244015	0.229702
Acanthagenys rufogularis	2017	0.246203	0.194589	0.298537	0.45912	0.383746	0.541098	0.204158	0.266996	0.233776
Acanthagenys rufogularis	2018	0.259143	0.198978	0.305728	0.441376	0.423991	0.541075	0.204025	0.266462	0.230721
Acanthagenys rufogularis	2019	0.253618	0.178657	0.288998	0.423382	0.355021	0.487688	0.202508	0.238676	0.218152
Acanthagenys rufogularis	2020	0.256719	0.164149	0.285777	0.417663	0.32556	0.474222	0.191277	0.198855	0.20166
Acanthagenys rufogularis	2021	0.293368	0.191563	0.32745	0.461856	0.380008	0.522267	0.208979	0.22004	0.217933
Acanthagenys rufogularis	2022	0.310796	0.187498	0.335217	0.485735	0.36166	0.53217	0.211062	0.229284	0.221759
Acanthiza apicalis	1990	0.034549	0.0105361	0.0419417	0.0288061	0.025148	0.0470882	0.207514	0.0484024	0.202023
Acanthiza apicalis	1991	0.0378558	0.00966956	0.0434911	0.0388446	0.0193211	0.0527385	0.209007	0.0537531	0.207297
Acanthiza apicalis	1992	0.0308117	0.0134133	0.0398227	0.0409461	0.0219249	0.0517117	0.200963	0.0674962	0.206938
Acanthiza apicalis	1993	0.0291824	0.015877	0.040162	0.0326847	0.0270057	0.0497521	0.193328	0.0911688	0.199761
Acanthiza apicalis	1994	0.0304207	0.0161367	0.0429295	0.0360731	0.0270704	0.0546785	0.182898	0.0787834	0.189073
Acanthiza apicalis	1995	0.0322207	0.0199515	0.0478571	0.0282571	0.0328619	0.0529802	0.174998	0.0994906	0.190235
Acanthiza apicalis	1996	0.0427828	0.0264548	0.0591385	0.0524205	0.0449558	0.0814914	0.218565	0.0765589	0.14395
Acanthiza apicalis	1997	0.0344685	0.0387398	0.0628543	0.0423029	0.0524526	0.0791027	0.189112	0.104806	0.135383
Acanthiza apicalis	1998	0.0430394	0.171856	0.180311	0.0659466	0.2304	0.236316	0.220082	0.257304	0.261524
Acanthiza apicalis	1999	0.0628131	0.342484	0.345702	0.0724667	0.430222	0.430222	0.248091	0.364018	0.365174
Acanthiza apicalis	2000	0.0674863	0.376719	0.379716	0.0864229	0.459504	0.463448	0.295997	0.41145	0.411711
Acanthiza apicalis	2001	0.0732652	0.35716	0.360519	0.0817319	0.417346	0.425234	0.279257	0.394689	0.392935
Acanthiza apicalis	2002	0.074771	0.243947	0.252334	0.097437	0.333985	0.340198	0.28599	0.333495	0.334316
Acanthiza apicalis	2003	0.0598801	0.193455	0.202727	0.0649114	0.246736	0.252652	0.197144	0.281581	0.276647
Acanthiza apicalis	2004	0.0769904	0.220294	0.233352	0.102489	0.270359	0.285843	0.318944	0.336709	0.351184
Acanthiza apicalis	2005	0.092269	0.207919	0.221282	0.124694	0.267497	0.289458	0.383157	0.340119	0.371921
Acanthiza apicalis	2006	0.0804283	0.209317	0.225487	0.100907	0.26265	0.284191	0.295148	0.333978	0.347808
Acanthiza apicalis	2007	0.100248	0.222307	0.24134	0.157067	0.310673	0.336309	0.353273	0.375721	0.389239
Acanthiza apicalis	2008	0.0874686	0.196461	0.216598	0.108575	0.223222	0.249278	0.277004	0.310007	0.325722
Acanthiza apicalis	2009	0.105831	0.204093	0.228932	0.150503	0.269232	0.294516	0.347904	0.33142	0.354613
Acanthiza apicalis	2010	0.115855	0.200305	0.232958	0.158137	0.269195	0.320455	0.301639	0.322442	0.342737
Acanthiza apicalis	2011	0.145996	0.201897	0.246484	0.163808	0.279773	0.318036	0.306844	0.316663	0.339889
Acanthiza apicalis	2012	0.165342	0.209889	0.266419	0.20049	0.297602	0.347086	0.324657	0.323951	0.358951
Acanthiza apicalis	2013	0.147192	0.167349	0.226986	0.173246	0.244813	0.30504	0.287759	0.279512	0.312672
Acanthiza apicalis	2014	0.173519	0.17784	0.248575	0.222078	0.236444	0.323963	0.288412	0.309342	0.328877
Acanthiza apicalis	2015	0.178249	0.160782	0.238614	0.231102	0.253462	0.330464	0.281613	0.305515	0.318506
Acanthiza apicalis	2016	0.209097	0.140677	0.247203	0.272008	0.207853	0.319528	0.306135	0.270068	0.322427
Acanthiza apicalis	2017	0.228824	0.181432	0.283919	0.284092	0.223997	0.340705	0.302024	0.303211	0.329921
Acanthiza apicalis	2018	0.240025	0.186901	0.289721	0.28473	0.278822	0.369502	0.309983	0.313891	0.331182
Acanthiza apicalis	2019	0.234424	0.162939	0.271238	0.294951	0.219664	0.340513	0.298492	0.269457	0.304086
Acanthiza apicalis	2020	0.239065	0.152156	0.269973	0.319547	0.197417	0.35115	0.293443	0.232313	0.282894
Acanthiza apicalis	2021	0.276253	0.181162	0.313505	0.341803	0.244388	0.397218	0.313254	0.2619	0.309959
Acanthiza apicalis	2022	0.297863	0.179448	0.324597	0.396003	0.273369	0.43247	0.302298	0.270756	0.303263
Acanthiza chrysorrhoa	1990	0.0540144	0.0160819	0.0628095	0.106923	0.04029	0.126847	0.203838	0.0741336	0.199275
Acanthiza chrysorrhoa	1991	0.0618787	0.0170024	0.0690359	0.11404	0.0366879	0.123861	0.210235	0.0862586	0.208202
Acanthiza chrysorrhoa	1992	0.0510224	0.0204165	0.0616106	0.0948444	0.0597881	0.131505	0.183262	0.0956991	0.187724
Acanthiza chrysorrhoa	1993	0.0461541	0.0209306	0.057854	0.0880754	0.0531105	0.114647	0.157103	0.111579	0.161428
Acanthiza chrysorrhoa	1994	0.051271	0.0231406	0.0652642	0.095154	0.0472108	0.119959	0.18954	0.089756	0.192744
Acanthiza chrysorrhoa	1995	0.0540994	0.0274642	0.0712421	0.104558	0.0706518	0.144264	0.171579	0.100285	0.176688
Acanthiza chrysorrhoa	1996	0.0665443	0.0392131	0.086905	0.124929	0.123823	0.193011	0.217216	0.11813	0.181787
Acanthiza chrysorrhoa	1997	0.0568877	0.0566566	0.0923522	0.105305	0.159285	0.195586	0.182738	0.151186	0.178134
Acanthiza chrysorrhoa	1998	0.0661778	0.212091	0.221566	0.136896	0.365604	0.373818	0.205813	0.275185	0.273616
Acanthiza chrysorrhoa	1999	0.0845538	0.381497	0.38504	0.165548	0.559961	0.565739	0.24189	0.339161	0.337796
Acanthiza chrysorrhoa	2000	0.0926465	0.417233	0.420533	0.168392	0.620637	0.626415	0.25136	0.375718	0.372059
Acanthiza chrysorrhoa	2001	0.104142	0.387753	0.392187	0.178728	0.542608	0.54832	0.243726	0.346982	0.342449
Acanthiza chrysorrhoa	2002	0.10809	0.276411	0.287068	0.199136	0.457541	0.467492	0.226642	0.300452	0.296695
Acanthiza chrysorrhoa	2003	0.0952164	0.234623	0.247763	0.169868	0.388526	0.400447	0.210814	0.277476	0.271326
Acanthiza chrysorrhoa	2004	0.105697	0.250746	0.266579	0.191326	0.376923	0.390503	0.224283	0.295123	0.29061
Acanthiza chrysorrhoa	2005	0.112336	0.243191	0.258201	0.218414	0.42223	0.431876	0.270938	0.301137	0.308275
Acanthiza chrysorrhoa	2006	0.107021	0.244087	0.26222	0.197737	0.37655	0.398772	0.22852	0.301426	0.296849
Acanthiza chrysorrhoa	2007	0.133521	0.2651	0.286457	0.219502	0.430263	0.448462	0.286184	0.335417	0.334736
Acanthiza chrysorrhoa	2008	0.124735	0.239703	0.26227	0.202962	0.350897	0.380044	0.256304	0.30646	0.308369
Acanthiza chrysorrhoa	2009	0.150493	0.249929	0.280108	0.263586	0.383001	0.404972	0.25648	0.306629	0.302698
Acanthiza chrysorrhoa	2010	0.152749	0.2423	0.277768	0.260487	0.34197	0.398747	0.238372	0.294878	0.295204
Acanthiza chrysorrhoa	2011	0.185578	0.242456	0.292084	0.282621	0.353457	0.404692	0.248248	0.288131	0.288847
Acanthiza chrysorrhoa	2012	0.2091	0.251283	0.313605	0.275867	0.367546	0.421649	0.24128	0.30426	0.294133
Acanthiza chrysorrhoa	2013	0.196052	0.209423	0.278245	0.28759	0.340625	0.41795	0.218142	0.282495	0.268743
Acanthiza chrysorrhoa	2014	0.223394	0.215402	0.297996	0.308593	0.317505	0.400927	0.2168	0.297006	0.264509
Acanthiza chrysorrhoa	2015	0.225415	0.197857	0.286952	0.333504	0.336671	0.42345	0.212481	0.289118	0.251267
Acanthiza chrysorrhoa	2016	0.253172	0.18028	0.292673	0.356588	0.285316	0.391709	0.212224	0.259663	0.236678
Acanthiza chrysorrhoa	2017	0.272777	0.224084	0.329124	0.366949	0.3671	0.441217	0.214156	0.285091	0.244735
Acanthiza chrysorrhoa	2018	0.287709	0.23011	0.338522	0.394744	0.347497	0.446529	0.211728	0.284831	0.238796
Acanthiza chrysorrhoa	2019	0.287192	0.208063	0.325763	0.369642	0.289666	0.408062	0.214145	0.257503	0.230796
Acanthiza chrysorrhoa	2020	0.290467	0.194885	0.322422	0.385481	0.297625	0.413447	0.203146	0.221313	0.216372
Acanthiza chrysorrhoa	2021	0.328058	0.220151	0.363953	0.43279	0.318277	0.461623	0.219906	0.236699	0.231036
Acanthiza chrysorrhoa	2022	0.349021	0.221725	0.375897	0.423093	0.318129	0.454487	0.227309	0.249245	0.238806
Acanthiza ewingii	1990	0.179643	0.0130115	0.179643	0.491691	0.152965	0.491691	0.604673	0.241724	0.599245
Acanthiza ewingii	1991	0.185138	0.0559696	0.209911	0.454137	0.134878	0.454137	0.643217	0.134878	0.653053
Acanthiza ewingii	1992	0.0366925	0	0.0366925	0.264783	0	0.264783	0.466258	NA	0.466258
Acanthiza ewingii	1993	0.14199	0	0.14199	0.579071	0	0.579071	0.519993	NA	0.519993
Acanthiza ewingii	1994	0.0648222	0.00237642	0.0671986	0.264444	0.00701045	0.271454	0.565847	0.00701045	0.572858
Acanthiza ewingii	1995	0.155589	0.00760084	0.16286	0.456911	0.0246249	0.481536	0.644105	0.0370725	0.591285
Acanthiza ewingii	1996	0.0888661	0.157887	0.198397	0.283947	0.241422	0.402708	0.57969	0.461399	0.51501
Acanthiza ewingii	1997	0.0823711	0.176731	0.228236	0.361863	0.389273	0.486353	0.547397	0.449257	0.504764
Acanthiza ewingii	1998	0.115576	0.436965	0.447058	0.374272	0.936823	0.936823	0.600526	0.609477	0.628576
Acanthiza ewingii	1999	0.0705235	0.590818	0.591721	0.410504	0.983454	0.983454	0.443254	0.678027	0.679069
Acanthiza ewingii	2000	0.187982	0.600629	0.608132	0.642993	0.985181	0.985181	0.596265	0.674131	0.680868
Acanthiza ewingii	2001	0.177201	0.612333	0.623531	0.507584	0.976776	0.976776	0.481333	0.664232	0.669895
Acanthiza ewingii	2002	0.127324	0.528348	0.535251	0.230803	0.948108	0.948108	0.511571	0.663897	0.670316
Acanthiza ewingii	2003	0.243663	0.533454	0.557846	0.948119	0.922808	0.974468	0.612894	0.77627	0.771631
Acanthiza ewingii	2004	0.26949	0.513791	0.526984	0.825428	0.983164	0.983164	0.623167	0.779112	0.760759
Acanthiza ewingii	2005	0.241032	0.494215	0.520807	0.483146	0.895493	0.895493	0.588832	0.727137	0.747025
Acanthiza ewingii	2006	0.257619	0.529703	0.558585	0.585953	0.86184	0.934706	0.634914	0.665405	0.689425
Acanthiza ewingii	2007	0.271438	0.521129	0.545237	0.626345	0.940363	0.940363	0.587204	0.651805	0.674742
Acanthiza ewingii	2008	0.375819	0.567318	0.593842	0.918721	0.988156	0.990173	0.636525	0.789291	0.765444
Acanthiza ewingii	2009	0.409652	0.531703	0.570953	0.780187	0.971778	0.977436	0.598104	0.709125	0.674664
Acanthiza ewingii	2010	0.434135	0.503399	0.560713	0.88634	0.970425	0.977436	0.686706	0.65463	0.675834
Acanthiza ewingii	2011	0.459178	0.475406	0.559682	0.871835	0.954828	0.954828	0.573808	0.641015	0.648588
Acanthiza ewingii	2012	0.464669	0.485322	0.563357	0.80085	0.935369	0.935369	0.495954	0.612052	0.555513
Acanthiza ewingii	2013	0.48252	0.470387	0.570546	0.941329	0.916704	0.941329	0.51312	0.577706	0.572285
Acanthiza ewingii	2014	0.515869	0.460956	0.576269	0.887646	0.934059	0.94238	0.437439	0.514953	0.471069
Acanthiza ewingii	2015	0.557762	0.496151	0.618665	0.971048	0.869514	0.971048	0.550123	0.488619	0.529046
Acanthiza ewingii	2016	0.551376	0.482032	0.598065	0.927082	0.94238	0.94238	0.462422	0.466417	0.482218
Acanthiza ewingii	2017	0.575813	0.527932	0.624668	0.911047	0.94238	0.94238	0.476426	0.471405	0.489743
Acanthiza ewingii	2018	0.613431	0.53278	0.648234	0.985181	0.958684	0.985181	0.502611	0.48194	0.515573
Acanthiza ewingii	2019	0.6266	0.535874	0.658504	0.960556	0.853657	0.960592	0.532901	0.471919	0.529187
Acanthiza ewingii	2020	0.647456	0.5798	0.68326	0.98926	0.995902	0.99998	0.571051	0.518657	0.553907
Acanthiza ewingii	2021	0.658243	0.568746	0.687775	0.983495	0.958829	0.999945	0.538645	0.508	0.532665
Acanthiza ewingii	2022	0.648889	0.552202	0.679394	0.985181	0.999945	0.999945	0.528044	0.485036	0.515384
Acanthiza inornata	1990	0.0346115	0.130689	0.141577	0.0769986	0.249634	0.27305	0.32729	0.250225	0.31065
Acanthiza inornata	1991	0.0561613	0.129941	0.146277	0.200784	0.241938	0.295521	0.290328	0.244064	0.300209
Acanthiza inornata	1992	0.0564712	0.136089	0.151394	0.0919915	0.199157	0.199157	0.274085	0.239471	0.264049
Acanthiza inornata	1993	0.0788627	0.138502	0.170655	0.116617	0.25274	0.293041	0.426571	0.224134	0.277108
Acanthiza inornata	1994	0.0347664	0.172245	0.183498	0.0535828	0.262874	0.262874	0.198741	0.221969	0.243042
Acanthiza inornata	1995	0.0333465	0.215817	0.226155	0.126505	0.222573	0.349078	0.256092	0.240179	0.253208
Acanthiza inornata	1996	0.143296	0.232093	0.28435	0.306881	0.392527	0.483305	0.490755	0.166222	0.192995
Acanthiza inornata	1997	0.102323	0.322454	0.340672	0.180376	0.432468	0.486051	0.433411	0.309269	0.316431
Acanthiza inornata	1998	0.181539	0.432004	0.454198	0.199574	0.554747	0.554747	0.429182	0.375592	0.384972
Acanthiza inornata	1999	0.153415	0.589552	0.5924	0.280218	0.665493	0.665493	0.466037	0.469075	0.469796
Acanthiza inornata	2000	0.133823	0.584644	0.587866	0.236798	0.660271	0.660271	0.369938	0.513225	0.512381
Acanthiza inornata	2001	0.0770606	0.585859	0.587333	0.15606	0.676927	0.679673	0.313648	0.509063	0.507679
Acanthiza inornata	2002	0.16827	0.505141	0.511483	0.251527	0.60833	0.60833	0.473724	0.467172	0.471424
Acanthiza inornata	2003	0.12898	0.422131	0.43449	0.285361	0.625356	0.625356	0.37539	0.3533	0.35941
Acanthiza inornata	2004	0.131088	0.427664	0.438803	0.26924	0.509567	0.509567	0.357374	0.375492	0.384178
Acanthiza inornata	2005	0.121286	0.412712	0.42368	0.220677	0.486051	0.486051	0.418051	0.358199	0.366847
Acanthiza inornata	2006	0.145919	0.442571	0.453279	0.172945	0.60833	0.611075	0.415637	0.457361	0.457615
Acanthiza inornata	2007	0.214549	0.423045	0.444393	0.361112	0.608985	0.657011	0.495245	0.402775	0.434087
Acanthiza inornata	2008	0.198388	0.400787	0.423785	0.366345	0.536565	0.559981	0.359818	0.348319	0.358509
Acanthiza inornata	2009	0.242187	0.401961	0.439868	0.414047	0.506987	0.560304	0.408578	0.332355	0.365839
Acanthiza inornata	2010	0.261722	0.3364	0.401027	0.307982	0.37614	0.376975	0.437651	0.298575	0.343373
Acanthiza inornata	2011	0.274913	0.360846	0.418946	0.399941	0.322823	0.483305	0.448325	0.30425	0.363382
Acanthiza inornata	2012	0.28171	0.335815	0.435226	0.364217	0.437713	0.554747	0.437838	0.322827	0.372112
Acanthiza inornata	2013	0.297124	0.368402	0.441293	0.515655	0.376405	0.584914	0.360327	0.353681	0.356596
Acanthiza inornata	2014	0.373253	0.375221	0.47834	0.430597	0.509466	0.563241	0.391338	0.364313	0.3909
Acanthiza inornata	2015	0.414298	0.379664	0.500022	0.610752	0.376823	0.610752	0.399549	0.358157	0.398996
Acanthiza inornata	2016	0.428032	0.327834	0.484874	0.501164	0.266789	0.501164	0.396645	0.305514	0.383939
Acanthiza inornata	2017	0.440906	0.401092	0.522464	0.553251	0.429722	0.622509	0.412911	0.359743	0.40565
Acanthiza inornata	2018	0.523035	0.473736	0.584631	0.611075	0.506721	0.611075	0.434137	0.374959	0.414474
Acanthiza inornata	2019	0.502633	0.452572	0.564895	0.68184	0.568927	0.729866	0.38431	0.384782	0.392659
Acanthiza inornata	2020	0.449872	0.401862	0.516914	0.576906	0.453138	0.576906	0.360219	0.3501	0.360475
Acanthiza inornata	2021	0.514156	0.427798	0.567255	0.675769	0.345973	0.675769	0.40469	0.332035	0.379399
Acanthiza inornata	2022	0.53107	0.405849	0.572773	0.660978	0.50391	0.73242	0.382209	0.315356	0.363051
Acanthiza iredalei	1990	0.0304706	0.0163515	0.0414219	0.0108298	0	0.0108298	0.155817	0.0905104	0.162862
Acanthiza iredalei	1991	0.0400895	0.00692263	0.0447353	0.0108298	0	0.0108298	0.196371	0.0333136	0.188452
Acanthiza iredalei	1992	0.0296248	0.0112916	0.0362328	0.0108298	0.0108298	0.0108298	0.163955	0.0553004	0.159015
Acanthiza iredalei	1993	0.034514	0.014298	0.0431989	0.0128832	0.00588214	0.0187653	0.201842	0.098628	0.191836
Acanthiza iredalei	1994	0.0352561	0.0220179	0.0514091	0.01903	0	0.01903	0.157951	0.101503	0.177281
Acanthiza iredalei	1995	0.0326062	0.0210289	0.0482019	0.01903	0	0.01903	0.153804	0.0797034	0.156341
Acanthiza iredalei	1996	0.0593926	0.0323916	0.0756511	0.0145587	0.0044865	0.0145587	0.287493	0.0865921	0.16665
Acanthiza iredalei	1997	0.0352457	0.0559549	0.0762991	0.0044865	0.0285969	0.0285969	0.178419	0.141922	0.161267
Acanthiza iredalei	1998	0.0442539	0.221057	0.225007	0.00372887	0.0315541	0.035283	0.188777	0.287428	0.285662
Acanthiza iredalei	1999	0.0689393	0.362816	0.364363	0.0108298	0.086233	0.086233	0.240353	0.350112	0.348067
Acanthiza iredalei	2000	0.0688404	0.376564	0.378363	0.0104863	0.0886259	0.0886259	0.256095	0.357198	0.354465
Acanthiza iredalei	2001	0.0680085	0.340044	0.341935	0.0168297	0.0375589	0.0439023	0.184787	0.33854	0.33043
Acanthiza iredalei	2002	0.0994879	0.285799	0.292718	0.00821536	0.0717504	0.0717504	0.282901	0.331386	0.330847
Acanthiza iredalei	2003	0.0626108	0.210853	0.21786	0.0104863	0.043632	0.0481185	0.166593	0.259068	0.248299
Acanthiza iredalei	2004	0.0742825	0.229695	0.23872	0.0100722	0.0396396	0.0497118	0.262789	0.309265	0.312706
Acanthiza iredalei	2005	0.0970114	0.220042	0.229951	0.0171732	0.0246722	0.0310155	0.363477	0.316322	0.338841
Acanthiza iredalei	2006	0.0844547	0.251411	0.264819	0.0137921	0.0785593	0.0815215	0.295864	0.356487	0.360088
Acanthiza iredalei	2007	0.0995352	0.248909	0.262719	0.0196016	0.0361856	0.0513007	0.339494	0.354204	0.358604
Acanthiza iredalei	2008	0.0826366	0.209512	0.224073	0.0213664	0.0414719	0.052352	0.238723	0.298624	0.310287
Acanthiza iredalei	2009	0.102437	0.212003	0.232525	0.0420127	0.0284669	0.0659932	0.303588	0.29581	0.306847
Acanthiza iredalei	2010	0.117769	0.195635	0.224133	0.0395886	0.0140249	0.0453981	0.290806	0.289351	0.310266
Acanthiza iredalei	2011	0.131806	0.229198	0.259605	0.0604406	0.0272964	0.0681354	0.275784	0.308583	0.309617
Acanthiza iredalei	2012	0.157758	0.224087	0.272547	0.0552375	0.0267116	0.0737337	0.280228	0.32318	0.337045
Acanthiza iredalei	2013	0.125075	0.230172	0.265088	0.0321678	0.0357625	0.054449	0.242251	0.356796	0.352653
Acanthiza iredalei	2014	0.178312	0.240381	0.292156	0.0388544	0.0295163	0.0515411	0.260784	0.358225	0.341937
Acanthiza iredalei	2015	0.183294	0.212158	0.268747	0.0541925	0.0530929	0.0809174	0.275197	0.366912	0.345949
Acanthiza iredalei	2016	0.214534	0.177263	0.262986	0.0696717	0.0409401	0.0823584	0.280223	0.318783	0.31325
Acanthiza iredalei	2017	0.198703	0.230695	0.288529	0.0635037	0.0360871	0.0861095	0.246471	0.358908	0.322009
Acanthiza iredalei	2018	0.234394	0.256924	0.323359	0.053652	0.0376901	0.0609575	0.260599	0.401317	0.334448
Acanthiza iredalei	2019	0.229399	0.206774	0.284608	0.0740571	0.05275	0.0999052	0.254532	0.335994	0.296884
Acanthiza iredalei	2020	0.208102	0.19065	0.262778	0.045051	0.0388546	0.0577377	0.225464	0.275497	0.256421
Acanthiza iredalei	2021	0.25327	0.221916	0.307542	0.0766215	0.0301337	0.0766215	0.270527	0.295235	0.286392
Acanthiza iredalei	2022	0.287676	0.222116	0.329749	0.127393	0.0376459	0.133736	0.26208	0.289363	0.27881
Acanthiza katherina	1990	0.124861	0	0.124861	0.128274	0	0.128274	0.287542	NA	0.287542
Acanthiza katherina	1991	0.162227	0.0558561	0.177578	0.148065	0.155588	0.222109	0.26666	0.315201	0.284206
Acanthiza katherina	1992	0.142041	0	0.142041	0.128274	0	0.128274	0.290826	NA	0.290826
Acanthiza katherina	1993	0.159272	0.0508414	0.181561	0.128274	0.0467289	0.128274	0.265796	0.210422	0.268754
Acanthiza katherina	1994	0.234656	0.0106782	0.23494	0.148065	0	0.148065	0.314151	0.0867697	0.312777
Acanthiza katherina	1995	0.208143	0.0201449	0.209316	0.148065	0	0.148065	0.353771	0.202317	0.349557
Acanthiza katherina	1996	0.177109	0.00488919	0.180368	0.128274	0	0.128274	0.289749	0.129711	0.301866
Acanthiza katherina	1997	0.15984	0.0445384	0.182175	0.128274	0.0815447	0.128274	0.300325	0.212146	0.36212
Acanthiza katherina	1998	0.17159	0.29691	0.321893	0.128274	0.285299	0.285299	0.267769	0.446683	0.40337
Acanthiza katherina	1999	0.200053	0.484732	0.494076	0.128274	0.231048	0.231048	0.278012	0.41936	0.398901
Acanthiza katherina	2000	0.183416	0.468335	0.476734	0.128274	0.413896	0.413896	0.240247	0.392923	0.376791
Acanthiza katherina	2001	0.302044	0.483451	0.49998	0.222109	0.413896	0.413896	0.365697	0.423153	0.41442
Acanthiza katherina	2002	0.314704	0.403458	0.431849	0.148065	0.148065	0.148065	0.284132	0.370565	0.337401
Acanthiza katherina	2003	0.247701	0.337673	0.389081	0.128274	0.148065	0.148065	0.320722	0.424307	0.382168
Acanthiza katherina	2004	0.260875	0.30859	0.354297	0.305091	0.202317	0.305091	0.293368	0.335328	0.31793
Acanthiza katherina	2005	0.194589	0.349387	0.369779	0.133499	0.222109	0.227334	0.247214	0.398941	0.364027
Acanthiza katherina	2006	0.179891	0.235472	0.265896	0.128274	0.128274	0.128274	0.251431	0.305906	0.274287
Acanthiza katherina	2007	0.281882	0.340563	0.395892	0.222109	0.148065	0.222109	0.336377	0.370622	0.352423
Acanthiza katherina	2008	0.308315	0.352694	0.4033	0.222109	0.148065	0.222109	0.303606	0.423956	0.357873
Acanthiza katherina	2009	0.35703	0.356629	0.421266	0.253157	0.154096	0.253157	0.369455	0.459274	0.402959
Acanthiza katherina	2010	0.298492	0.27712	0.364853	0.148065	0.128274	0.148065	0.303855	0.291893	0.304572
Acanthiza katherina	2011	0.375348	0.327176	0.435028	0.222109	0.128274	0.222109	0.319379	0.453854	0.359075
Acanthiza katherina	2012	0.436298	0.301407	0.480497	0.330914	0.128274	0.330914	0.319117	0.459306	0.365601
Acanthiza katherina	2013	0.439039	0.265669	0.470898	0.222109	0.128274	0.222109	0.299957	0.316039	0.305976
Acanthiza katherina	2014	0.443355	0.217773	0.462694	0.305091	0.148065	0.305091	0.301171	0.344899	0.317286
Acanthiza katherina	2015	0.459077	0.192505	0.470263	0.222109	0.128274	0.222109	0.303664	0.297188	0.306435
Acanthiza katherina	2016	0.470571	0.272582	0.49142	0.222109	0.154096	0.247932	0.295475	0.438373	0.305085
Acanthiza katherina	2017	0.502351	0.346381	0.542328	0.247932	0.237078	0.330914	0.296188	0.372686	0.303375
Acanthiza katherina	2018	0.449683	0.263939	0.467366	0.148065	0.222109	0.222109	0.282233	0.360738	0.293899
Acanthiza katherina	2019	0.429058	0.276212	0.44493	0.222109	0.148065	0.222109	0.286307	0.30478	0.288063
Acanthiza katherina	2020	0.461112	0.195425	0.46611	0.305091	0.128274	0.305091	0.283889	0.263564	0.280931
Acanthiza katherina	2021	0.459149	0.26	0.469682	0.222109	0.202317	0.222109	0.290574	0.344123	0.299826
Acanthiza katherina	2022	0.472261	0.261755	0.481276	0.222109	0.128274	0.222109	0.285259	0.305789	0.291061
Acanthiza lineata	1990	0.159507	0.0355662	0.169699	0.246797	0.0825746	0.27229	0.326993	0.138633	0.321377
Acanthiza lineata	1991	0.172896	0.0397854	0.182917	0.231155	0.085938	0.257392	0.325609	0.149107	0.32094
Acanthiza lineata	1992	0.154145	0.049333	0.176661	0.26265	0.105779	0.306635	0.297505	0.158781	0.296125
Acanthiza lineata	1993	0.130275	0.0536181	0.151048	0.221853	0.105544	0.24613	0.240931	0.186954	0.252457
Acanthiza lineata	1994	0.167139	0.0525889	0.188748	0.263898	0.0883532	0.284416	0.349004	0.15118	0.336589
Acanthiza lineata	1995	0.167805	0.0547293	0.188648	0.264356	0.117153	0.304817	0.294804	0.160358	0.293368
Acanthiza lineata	1996	0.18387	0.0891865	0.213443	0.317283	0.177572	0.361268	0.347653	0.309203	0.377271
Acanthiza lineata	1997	0.155606	0.119871	0.206734	0.262693	0.234681	0.332989	0.30016	0.361433	0.365293
Acanthiza lineata	1998	0.202719	0.444762	0.467245	0.323876	0.544282	0.562031	0.366361	0.488294	0.480266
Acanthiza lineata	1999	0.229699	0.595929	0.600966	0.345036	0.6533	0.6533	0.385661	0.514179	0.510915
Acanthiza lineata	2000	0.21703	0.588147	0.591743	0.298146	0.634167	0.643042	0.360426	0.523942	0.516793
Acanthiza lineata	2001	0.276204	0.56871	0.575477	0.362475	0.622816	0.622816	0.374527	0.500326	0.494571
Acanthiza lineata	2002	0.265578	0.464241	0.484892	0.372358	0.573686	0.582582	0.339649	0.455099	0.448908
Acanthiza lineata	2003	0.268922	0.441996	0.463043	0.346379	0.512368	0.516661	0.361965	0.450769	0.448286
Acanthiza lineata	2004	0.259011	0.423396	0.455176	0.355064	0.556865	0.558224	0.331562	0.441954	0.436832
Acanthiza lineata	2005	0.280824	0.439904	0.471596	0.350619	0.510637	0.523087	0.376583	0.452848	0.452859
Acanthiza lineata	2006	0.269472	0.44398	0.472209	0.356529	0.533991	0.539056	0.356295	0.459203	0.446191
Acanthiza lineata	2007	0.320721	0.462283	0.503386	0.408712	0.550077	0.581879	0.430579	0.487059	0.48685
Acanthiza lineata	2008	0.303119	0.447514	0.479815	0.396353	0.558203	0.562384	0.422711	0.476821	0.472894
Acanthiza lineata	2009	0.336394	0.43969	0.48775	0.412142	0.54973	0.576354	0.359596	0.446053	0.431497
Acanthiza lineata	2010	0.322926	0.433044	0.477716	0.406372	0.51833	0.555551	0.345374	0.443089	0.422688
Acanthiza lineata	2011	0.406059	0.438994	0.517301	0.461635	0.534906	0.567023	0.373304	0.4359	0.423772
Acanthiza lineata	2012	0.438319	0.43538	0.525865	0.512338	0.51084	0.579244	0.378164	0.442211	0.43149
Acanthiza lineata	2013	0.464991	0.435763	0.539344	0.527437	0.498892	0.579175	0.356001	0.41892	0.398434
Acanthiza lineata	2014	0.482685	0.407477	0.534918	0.572276	0.520374	0.598866	0.3563	0.417091	0.400088
Acanthiza lineata	2015	0.483633	0.371373	0.527635	0.546911	0.48489	0.589898	0.327483	0.404787	0.367256
Acanthiza lineata	2016	0.49635	0.368147	0.532161	0.534617	0.493552	0.563517	0.325424	0.421834	0.36001
Acanthiza lineata	2017	0.542558	0.431901	0.579666	0.567758	0.510994	0.586994	0.334022	0.443858	0.362354
Acanthiza lineata	2018	0.555935	0.440889	0.587216	0.576075	0.521754	0.602699	0.323454	0.439929	0.356567
Acanthiza lineata	2019	0.552551	0.417679	0.581221	0.564935	0.484793	0.582684	0.333724	0.431585	0.364832
Acanthiza lineata	2020	0.582647	0.434332	0.611073	0.598098	0.526493	0.599437	0.331107	0.417117	0.360913
Acanthiza lineata	2021	0.599834	0.431813	0.621819	0.612052	0.538839	0.623385	0.344175	0.411281	0.373078
Acanthiza lineata	2022	0.597731	0.441523	0.616319	0.634902	0.547622	0.643866	0.362779	0.433359	0.383495
Acanthiza nana	1990	0.110366	0.0201271	0.115749	0.141037	0.0388673	0.154512	0.274924	0.0858239	0.260825
Acanthiza nana	1991	0.120454	0.027485	0.126859	0.190791	0.0357539	0.197566	0.276364	0.135187	0.274092
Acanthiza nana	1992	0.103722	0.0278365	0.115361	0.164308	0.0553303	0.188294	0.24869	0.110174	0.243868
Acanthiza nana	1993	0.086298	0.0312972	0.0997072	0.11761	0.0684724	0.157751	0.196183	0.153288	0.202613
Acanthiza nana	1994	0.114461	0.0321249	0.128474	0.160709	0.0502651	0.182209	0.282612	0.120884	0.279214
Acanthiza nana	1995	0.111302	0.035204	0.126581	0.140934	0.0464046	0.161588	0.238465	0.124569	0.233734
Acanthiza nana	1996	0.124981	0.0548632	0.146956	0.157935	0.11135	0.216766	0.279836	0.211709	0.291131
Acanthiza nana	1997	0.101214	0.0757279	0.13913	0.132854	0.11858	0.181368	0.233067	0.25632	0.277473
Acanthiza nana	1998	0.130085	0.316004	0.33168	0.186444	0.428068	0.45497	0.282495	0.403066	0.393536
Acanthiza nana	1999	0.16676	0.491856	0.499011	0.23564	0.639752	0.648872	0.322618	0.430733	0.427504
Acanthiza nana	2000	0.158443	0.523836	0.527062	0.199358	0.645639	0.645639	0.299391	0.452669	0.446428
Acanthiza nana	2001	0.20472	0.490613	0.497463	0.318016	0.660381	0.663746	0.321655	0.423198	0.41845
Acanthiza nana	2002	0.182007	0.362783	0.38019	0.259257	0.508729	0.522543	0.266383	0.366188	0.358347
Acanthiza nana	2003	0.183766	0.337279	0.358386	0.259943	0.474585	0.487858	0.28394	0.37002	0.362546
Acanthiza nana	2004	0.175378	0.333093	0.35856	0.229579	0.460308	0.467436	0.263034	0.365486	0.355072
Acanthiza nana	2005	0.185083	0.34317	0.367001	0.302538	0.457224	0.49502	0.310678	0.37114	0.372263
Acanthiza nana	2006	0.184339	0.324041	0.352151	0.264683	0.433907	0.476439	0.281184	0.373035	0.366544
Acanthiza nana	2007	0.228491	0.367472	0.40203	0.321589	0.50782	0.530742	0.352701	0.41568	0.411898
Acanthiza nana	2008	0.227915	0.352828	0.38933	0.26317	0.423228	0.44037	0.355238	0.38774	0.39074
Acanthiza nana	2009	0.258797	0.360102	0.406273	0.331751	0.451608	0.492443	0.313738	0.379472	0.373524
Acanthiza nana	2010	0.239398	0.361202	0.400898	0.281122	0.501976	0.522175	0.27705	0.383954	0.364742
Acanthiza nana	2011	0.304929	0.353826	0.425429	0.380712	0.435654	0.521094	0.30849	0.365887	0.363074
Acanthiza nana	2012	0.341198	0.362619	0.447944	0.434937	0.456461	0.529942	0.30395	0.375878	0.36723
Acanthiza nana	2013	0.345076	0.315741	0.417913	0.403613	0.433736	0.505573	0.284075	0.339992	0.334841
Acanthiza nana	2014	0.364645	0.301656	0.42478	0.455661	0.417663	0.517261	0.285301	0.345438	0.329207
Acanthiza nana	2015	0.36347	0.272895	0.414559	0.445868	0.362114	0.50729	0.266036	0.330806	0.301969
Acanthiza nana	2016	0.386796	0.265566	0.423235	0.484266	0.352279	0.519982	0.261719	0.330372	0.294638
Acanthiza nana	2017	0.428042	0.318065	0.469378	0.482118	0.4114	0.540967	0.2713	0.35937	0.305462
Acanthiza nana	2018	0.434038	0.322844	0.469392	0.535394	0.392048	0.557286	0.264108	0.358166	0.29348
Acanthiza nana	2019	0.441118	0.305467	0.472333	0.522855	0.382809	0.554252	0.27375	0.339815	0.299151
Acanthiza nana	2020	0.479771	0.314807	0.506879	0.533179	0.37611	0.553008	0.271695	0.322309	0.298124
Acanthiza nana	2021	0.494374	0.313348	0.518726	0.54306	0.410109	0.583085	0.282245	0.323627	0.30367
Acanthiza nana	2022	0.510504	0.335402	0.534881	0.603841	0.462652	0.620686	0.289035	0.344446	0.308229
Acanthiza pusilla	1990	0.157123	0.0357657	0.166483	0.233976	0.0767526	0.249824	0.342264	0.144863	0.335365
Acanthiza pusilla	1991	0.172831	0.0401963	0.18392	0.309247	0.0991302	0.309247	0.343062	0.154756	0.338033
Acanthiza pusilla	1992	0.146156	0.0440791	0.166274	0.262187	0.113129	0.314291	0.294621	0.146303	0.289679
Acanthiza pusilla	1993	0.129025	0.0479078	0.147585	0.261743	0.102706	0.282415	0.245182	0.177627	0.253185
Acanthiza pusilla	1994	0.164179	0.0504751	0.184151	0.245631	0.137132	0.296192	0.354744	0.151199	0.341863
Acanthiza pusilla	1995	0.163215	0.0509399	0.182492	0.297215	0.104966	0.328266	0.294722	0.152142	0.291814
Acanthiza pusilla	1996	0.18038	0.0965839	0.219336	0.382932	0.215687	0.424575	0.349002	0.318322	0.390813
Acanthiza pusilla	1997	0.148738	0.122581	0.206057	0.311124	0.277087	0.378505	0.2979	0.363445	0.374056
Acanthiza pusilla	1998	0.194407	0.430176	0.451814	0.363247	0.559797	0.581508	0.377068	0.49353	0.487476
Acanthiza pusilla	1999	0.221845	0.590885	0.596715	0.35924	0.669041	0.676971	0.383916	0.52441	0.521476
Acanthiza pusilla	2000	0.211646	0.585063	0.589124	0.317875	0.66854	0.66858	0.364217	0.534295	0.52733
Acanthiza pusilla	2001	0.268046	0.569062	0.576523	0.36391	0.64899	0.64899	0.376405	0.510603	0.503917
Acanthiza pusilla	2002	0.258809	0.468755	0.488839	0.418287	0.571433	0.579362	0.342694	0.459541	0.453315
Acanthiza pusilla	2003	0.270362	0.443158	0.466475	0.392359	0.558697	0.573813	0.361671	0.462121	0.456712
Acanthiza pusilla	2004	0.257369	0.425793	0.457181	0.413901	0.570497	0.578426	0.350859	0.450479	0.45047
Acanthiza pusilla	2005	0.276362	0.444132	0.475539	0.420548	0.560867	0.590507	0.379273	0.462812	0.461072
Acanthiza pusilla	2006	0.264771	0.447151	0.475357	0.413511	0.579078	0.593975	0.366038	0.473268	0.461017
Acanthiza pusilla	2007	0.311438	0.46786	0.50479	0.419509	0.599808	0.599847	0.434142	0.504518	0.502277
Acanthiza pusilla	2008	0.313111	0.448753	0.484056	0.451791	0.602344	0.624292	0.43716	0.494339	0.48959
Acanthiza pusilla	2009	0.336274	0.439721	0.487921	0.460701	0.573243	0.597112	0.380567	0.459518	0.446507
Acanthiza pusilla	2010	0.323861	0.433374	0.478282	0.514721	0.551355	0.604969	0.364143	0.455761	0.437548
Acanthiza pusilla	2011	0.405371	0.434674	0.515139	0.508997	0.58617	0.629739	0.381069	0.438763	0.431289
Acanthiza pusilla	2012	0.430255	0.436204	0.524053	0.52833	0.545118	0.567472	0.379413	0.445	0.434669
Acanthiza pusilla	2013	0.459153	0.425153	0.53292	0.571638	0.596918	0.651564	0.356171	0.421544	0.40285
Acanthiza pusilla	2014	0.484999	0.411054	0.539096	0.598483	0.526959	0.624315	0.36584	0.420232	0.406981
Acanthiza pusilla	2015	0.48417	0.372577	0.529373	0.54937	0.508384	0.581922	0.340343	0.407631	0.377426
Acanthiza pusilla	2016	0.492104	0.372947	0.528734	0.599299	0.524191	0.622582	0.331775	0.421257	0.364215
Acanthiza pusilla	2017	0.534615	0.430089	0.572801	0.600051	0.511926	0.615765	0.339701	0.437953	0.368775
Acanthiza pusilla	2018	0.553579	0.439123	0.58488	0.593798	0.517526	0.609656	0.334791	0.441671	0.368431
Acanthiza pusilla	2019	0.557896	0.420231	0.586269	0.61966	0.49182	0.626491	0.346243	0.430786	0.376571
Acanthiza pusilla	2020	0.581247	0.437089	0.609809	0.638781	0.51144	0.647383	0.346442	0.420274	0.374113
Acanthiza pusilla	2021	0.597008	0.435168	0.619197	0.633047	0.478498	0.633642	0.35565	0.411925	0.38454
Acanthiza pusilla	2022	0.593164	0.441449	0.613734	0.67065	0.524277	0.673444	0.372691	0.433347	0.393295
Acanthiza reguloides	1990	0.121817	0.0226513	0.127875	0.124567	0.0277076	0.136882	0.285302	0.0934955	0.273984
Acanthiza reguloides	1991	0.12871	0.0292317	0.135894	0.104909	0.0254338	0.11495	0.27858	0.139544	0.276872
Acanthiza reguloides	1992	0.110699	0.0309191	0.125031	0.118166	0.0375851	0.14549	0.25316	0.115482	0.248184
Acanthiza reguloides	1993	0.0935681	0.03441	0.107487	0.115539	0.0478949	0.153169	0.204156	0.15389	0.209684
Acanthiza reguloides	1994	0.127473	0.036159	0.143245	0.122811	0.0361558	0.151778	0.296299	0.129486	0.293056
Acanthiza reguloides	1995	0.124035	0.0373443	0.139559	0.136299	0.0618429	0.171457	0.25067	0.12909	0.24648
Acanthiza reguloides	1996	0.135765	0.0606069	0.159658	0.160753	0.0771856	0.196625	0.290804	0.226044	0.304613
Acanthiza reguloides	1997	0.113047	0.0810144	0.150898	0.0950277	0.107214	0.14403	0.247079	0.266738	0.289819
Acanthiza reguloides	1998	0.142844	0.341197	0.357946	0.161423	0.35397	0.364235	0.297671	0.42294	0.413053
Acanthiza reguloides	1999	0.186771	0.516984	0.524855	0.147647	0.528791	0.533923	0.341414	0.446803	0.444529
Acanthiza reguloides	2000	0.169687	0.526262	0.529629	0.154064	0.545222	0.54536	0.303377	0.461097	0.454919
Acanthiza reguloides	2001	0.22354	0.5017	0.50953	0.218992	0.506	0.51139	0.335671	0.435477	0.431638
Acanthiza reguloides	2002	0.203049	0.385091	0.404337	0.21178	0.462459	0.470482	0.281824	0.384923	0.376935
Acanthiza reguloides	2003	0.198814	0.355523	0.376077	0.228037	0.379019	0.391813	0.296605	0.385041	0.378725
Acanthiza reguloides	2004	0.195364	0.352657	0.379932	0.179775	0.408204	0.415315	0.278677	0.38056	0.370291
Acanthiza reguloides	2005	0.202437	0.359789	0.38392	0.207303	0.3987	0.414097	0.320781	0.384741	0.38489
Acanthiza reguloides	2006	0.201122	0.339929	0.369066	0.193691	0.33395	0.361086	0.298092	0.383884	0.379255
Acanthiza reguloides	2007	0.252387	0.38588	0.423857	0.24284	0.391004	0.418734	0.36729	0.428401	0.424661
Acanthiza reguloides	2008	0.248083	0.372175	0.410865	0.209516	0.326786	0.370725	0.370881	0.402438	0.404975
Acanthiza reguloides	2009	0.275465	0.36935	0.418836	0.286044	0.397814	0.45924	0.324263	0.386412	0.381212
Acanthiza reguloides	2010	0.259087	0.370712	0.414287	0.288136	0.404537	0.454111	0.290843	0.3938	0.373104
Acanthiza reguloides	2011	0.32486	0.363233	0.439713	0.308139	0.326442	0.396524	0.31938	0.372112	0.373266
Acanthiza reguloides	2012	0.363723	0.372288	0.464889	0.356254	0.364723	0.457757	0.318893	0.384162	0.382288
Acanthiza reguloides	2013	0.372837	0.341722	0.447458	0.356566	0.356824	0.42908	0.297822	0.353413	0.349038
Acanthiza reguloides	2014	0.391182	0.3156	0.44795	0.391022	0.341259	0.439423	0.300582	0.353897	0.345952
Acanthiza reguloides	2015	0.389937	0.288176	0.43895	0.356857	0.314927	0.424301	0.282739	0.339998	0.317485
Acanthiza reguloides	2016	0.413442	0.280917	0.447238	0.432558	0.291233	0.452482	0.275656	0.346057	0.308831
Acanthiza reguloides	2017	0.450728	0.338418	0.491716	0.424875	0.335985	0.478674	0.284816	0.375188	0.317896
Acanthiza reguloides	2018	0.457354	0.340035	0.491046	0.399031	0.348946	0.445534	0.27601	0.373632	0.306217
Acanthiza reguloides	2019	0.460846	0.322571	0.492362	0.427928	0.356525	0.479922	0.284032	0.356508	0.310525
Acanthiza reguloides	2020	0.498846	0.331611	0.524356	0.445991	0.339934	0.478742	0.28319	0.338889	0.309482
Acanthiza reguloides	2021	0.515771	0.330481	0.539191	0.520084	0.377739	0.551314	0.294736	0.339931	0.317394
Acanthiza reguloides	2022	0.522604	0.353067	0.547147	0.495917	0.378807	0.535346	0.300038	0.361704	0.320616
Acanthiza robustirostris	1990	0.0116624	0.00386158	0.015524	0	0	0	0.093704	0.0220496	0.113242
Acanthiza robustirostris	1991	0.0194008	0.00276639	0.0220595	0.0146354	0	0.0146354	0.136163	0.015421	0.147139
Acanthiza robustirostris	1992	0.0133823	0.00451396	0.0158504	0.00731769	0	0.00731769	0.09513	0.0312034	0.108039
Acanthiza robustirostris	1993	0.0136281	0.00290456	0.0163696	0	0	0	0.114389	0.0182942	0.129024
Acanthiza robustirostris	1994	0.0117461	0.00580167	0.0154494	0	0	0	0.0768823	0.036352	0.0985024
Acanthiza robustirostris	1995	0.014738	0.0091325	0.0217732	0.00731769	0	0.00731769	0.0774596	0.0485296	0.114048
Acanthiza robustirostris	1996	0.017691	0.0101158	0.0258328	0.0182942	0	0.0182942	0.119423	0.0687564	0.152352
Acanthiza robustirostris	1997	0.0151641	0.0190658	0.0317984	0.00731769	0.0182942	0.0219531	0.103718	0.0943683	0.161728
Acanthiza robustirostris	1998	0.0150456	0.110159	0.114901	0.0146354	0.0622004	0.0768358	0.10776	0.34777	0.346835
Acanthiza robustirostris	1999	0.0249311	0.283781	0.285249	0.0109765	0.171966	0.175625	0.16231	0.518039	0.511736
Acanthiza robustirostris	2000	0.041446	0.317293	0.320665	0.00731769	0.124401	0.12806	0.223785	0.563068	0.555659
Acanthiza robustirostris	2001	0.03236	0.303512	0.305828	0.00731769	0.226848	0.226848	0.251748	0.573267	0.571323
Acanthiza robustirostris	2002	0.0414073	0.192915	0.19856	0.0109765	0.135377	0.135377	0.354654	0.506832	0.509933
Acanthiza robustirostris	2003	0.0176825	0.131793	0.13728	0.0109765	0.0548827	0.0585415	0.157787	0.391133	0.397054
Acanthiza robustirostris	2004	0.0470302	0.178396	0.185609	0.0146354	0.0695181	0.0695181	0.276849	0.47481	0.483114
Acanthiza robustirostris	2005	0.0545689	0.167168	0.173638	0.0329296	0.113424	0.117083	0.426118	0.517467	0.541558
Acanthiza robustirostris	2006	0.051537	0.161688	0.174227	0.0109765	0.102448	0.106107	0.270471	0.459233	0.457324
Acanthiza robustirostris	2007	0.0549877	0.171319	0.183947	0.0292708	0.0695181	0.0914712	0.359287	0.485759	0.505324
Acanthiza robustirostris	2008	0.0399245	0.140919	0.15356	0.0402473	0.0768358	0.102448	0.185692	0.361094	0.363227
Acanthiza robustirostris	2009	0.0545028	0.144769	0.160862	0.0182942	0.0585415	0.0695181	0.288793	0.346739	0.370864
Acanthiza robustirostris	2010	0.0743586	0.144333	0.173688	0.0439062	0.0841535	0.117083	0.23549	0.33444	0.345468
Acanthiza robustirostris	2011	0.0882622	0.130323	0.170032	0.0365885	0.0692391	0.0985099	0.241567	0.337632	0.333209
Acanthiza robustirostris	2012	0.100879	0.15386	0.197933	0.0325966	0.106107	0.124068	0.306815	0.391566	0.409966
Acanthiza robustirostris	2013	0.0733441	0.107125	0.15074	0.0329296	0.0691851	0.0984558	0.244711	0.275026	0.326435
Acanthiza robustirostris	2014	0.102464	0.122619	0.177482	0.0512239	0.0695181	0.106107	0.288423	0.332069	0.367918
Acanthiza robustirostris	2015	0.10239	0.106305	0.160284	0.0695181	0.047565	0.0914712	0.270322	0.318993	0.334753
Acanthiza robustirostris	2016	0.127407	0.088788	0.16374	0.0622004	0.0435731	0.0838205	0.301848	0.263506	0.333077
Acanthiza robustirostris	2017	0.14596	0.122969	0.203735	0.0768358	0.0622004	0.124401	0.299335	0.355277	0.361488
Acanthiza robustirostris	2018	0.159397	0.139395	0.217635	0.0911382	0.0731769	0.127727	0.326338	0.363059	0.399817
Acanthiza robustirostris	2019	0.157531	0.10684	0.191951	0.0804946	0.0622004	0.109765	0.32474	0.355285	0.372357
Acanthiza robustirostris	2020	0.145007	0.0834408	0.171928	0.0548827	0.0402473	0.0695181	0.349323	0.311319	0.379077
Acanthiza robustirostris	2021	0.184968	0.125125	0.227516	0.094797	0.0731769	0.138703	0.342099	0.375158	0.384055
Acanthiza robustirostris	2022	0.205599	0.107509	0.231077	0.113091	0.0439062	0.131385	0.342525	0.318912	0.358291
Acanthiza uropygialis	1990	0.0481088	0.0149514	0.0569747	0.0339666	0.0119882	0.0419588	0.189165	0.0696857	0.186799
Acanthiza uropygialis	1991	0.0526226	0.0146147	0.058752	0.0598329	0.00999018	0.065827	0.186015	0.0764103	0.186483
Acanthiza uropygialis	1992	0.0445744	0.0182211	0.0543853	0.0459548	0.0129915	0.0569483	0.172123	0.0915986	0.178695
Acanthiza uropygialis	1993	0.0384288	0.0186202	0.0494094	0.042736	0.0139863	0.0547242	0.142054	0.115282	0.150143
Acanthiza uropygialis	1994	0.0445297	0.021245	0.0578921	0.0319686	0.00999018	0.0359647	0.168691	0.0872161	0.177964
Acanthiza uropygialis	1995	0.0469728	0.0242975	0.0629326	0.0516147	0.0159843	0.065601	0.164258	0.100247	0.174438
Acanthiza uropygialis	1996	0.0583555	0.0362528	0.0773371	0.0557632	0.0328595	0.0766345	0.20966	0.10893	0.167668
Acanthiza uropygialis	1997	0.0461372	0.0504301	0.0787174	0.0319686	0.0458025	0.0697789	0.183084	0.139548	0.16357
Acanthiza uropygialis	1998	0.0577659	0.196762	0.204777	0.051949	0.268058	0.278048	0.203314	0.26718	0.267155
Acanthiza uropygialis	1999	0.0791007	0.367472	0.370928	0.0939077	0.52089	0.524886	0.242522	0.34249	0.341391
Acanthiza uropygialis	2000	0.0831341	0.396327	0.399317	0.083657	0.54496	0.546958	0.263098	0.38023	0.378241
Acanthiza uropygialis	2001	0.0886355	0.371179	0.374718	0.0792271	0.477305	0.479303	0.247731	0.349872	0.346548
Acanthiza uropygialis	2002	0.0962063	0.261636	0.271174	0.13376	0.377235	0.385227	0.243774	0.293895	0.293142
Acanthiza uropygialis	2003	0.0821433	0.215269	0.226791	0.0719293	0.286249	0.288247	0.201643	0.264774	0.258603
Acanthiza uropygialis	2004	0.092114	0.237784	0.251432	0.10379	0.321988	0.327982	0.22021	0.292303	0.288979
Acanthiza uropygialis	2005	0.106441	0.230595	0.244857	0.171709	0.371141	0.381131	0.292984	0.296805	0.310139
Acanthiza uropygialis	2006	0.098346	0.228648	0.246398	0.1197	0.309276	0.339065	0.231724	0.297737	0.295641
Acanthiza uropygialis	2007	0.119712	0.249326	0.269092	0.147313	0.371533	0.384977	0.282057	0.33467	0.334005
Acanthiza uropygialis	2008	0.108681	0.220525	0.241519	0.0955319	0.3054	0.317388	0.23935	0.294999	0.29621
Acanthiza uropygialis	2009	0.130247	0.229685	0.257588	0.156348	0.27735	0.324953	0.257377	0.307356	0.305282
Acanthiza uropygialis	2010	0.136879	0.224045	0.25788	0.174564	0.303957	0.362955	0.239473	0.295058	0.297074
Acanthiza uropygialis	2011	0.170015	0.22538	0.273113	0.196868	0.264915	0.340259	0.240484	0.290473	0.290401
Acanthiza uropygialis	2012	0.190938	0.235006	0.29475	0.197041	0.298361	0.359651	0.240714	0.307649	0.299552
Acanthiza uropygialis	2013	0.175789	0.192169	0.256787	0.181005	0.247566	0.313501	0.209997	0.278837	0.265414
Acanthiza uropygialis	2014	0.202913	0.200652	0.278302	0.237081	0.250854	0.350887	0.210276	0.303271	0.26762
Acanthiza uropygialis	2015	0.205857	0.180512	0.266184	0.213231	0.249885	0.319547	0.200887	0.287966	0.245159
Acanthiza uropygialis	2016	0.233476	0.163473	0.272496	0.270473	0.187939	0.323217	0.206182	0.26273	0.237435
Acanthiza uropygialis	2017	0.251989	0.204128	0.306984	0.28661	0.28421	0.391432	0.206733	0.289237	0.242139
Acanthiza uropygialis	2018	0.266309	0.21554	0.318431	0.316312	0.292337	0.407894	0.203728	0.29758	0.237705
Acanthiza uropygialis	2019	0.263307	0.18918	0.300895	0.302673	0.227334	0.366157	0.206591	0.260959	0.226924
Acanthiza uropygialis	2020	0.266323	0.179032	0.297988	0.320033	0.228638	0.366336	0.196445	0.221964	0.213276
Acanthiza uropygialis	2021	0.303514	0.204863	0.340739	0.319457	0.264999	0.391638	0.217062	0.244642	0.230036
Acanthiza uropygialis	2022	0.32263	0.203248	0.349719	0.371649	0.25289	0.419727	0.224246	0.254443	0.237654
Acanthorhynchus superciliosus	1990	0.0286484	0.125581	0.134663	0.138808	0.189098	0.232649	0.310882	0.258575	0.307405
Acanthorhynchus superciliosus	1991	0.0461002	0.115167	0.128512	0.141051	0.297787	0.297787	0.284	0.235736	0.284325
Acanthorhynchus superciliosus	1992	0.0461278	0.129542	0.142043	0.0751421	0.160142	0.160142	0.2343	0.233589	0.254122
Acanthorhynchus superciliosus	1993	0.064418	0.11991	0.146174	0.222245	0.19741	0.300744	0.373324	0.207878	0.254486
Acanthorhynchus superciliosus	1994	0.0283985	0.145094	0.154286	0.0623375	0.258277	0.258277	0.177602	0.199104	0.220519
Acanthorhynchus superciliosus	1995	0.0372602	0.182191	0.197706	0.128323	0.241372	0.293223	0.286723	0.224161	0.244593
Acanthorhynchus superciliosus	1996	0.127473	0.226195	0.272493	0.203518	0.224487	0.261755	0.496515	0.155322	0.185555
Acanthorhynchus superciliosus	1997	0.120747	0.27968	0.325933	0.277184	0.42373	0.497485	0.478554	0.296277	0.309695
Acanthorhynchus superciliosus	1998	0.174849	0.406534	0.42929	0.305569	0.488645	0.488645	0.429559	0.359238	0.370048
Acanthorhynchus superciliosus	1999	0.152669	0.565497	0.569429	0.31391	0.752822	0.752822	0.491818	0.437575	0.439132
Acanthorhynchus superciliosus	2000	0.127479	0.562788	0.566134	0.217987	0.70921	0.70921	0.413502	0.474034	0.475045
Acanthorhynchus superciliosus	2001	0.0724323	0.553466	0.555406	0.160395	0.709317	0.709317	0.346244	0.469211	0.468552
Acanthorhynchus superciliosus	2002	0.17675	0.486771	0.495278	0.394692	0.752139	0.752139	0.509135	0.434714	0.444967
Acanthorhynchus superciliosus	2003	0.140759	0.405025	0.425253	0.252448	0.457802	0.457802	0.414665	0.333751	0.346166
Acanthorhynchus superciliosus	2004	0.144205	0.403302	0.425059	0.275378	0.621685	0.665453	0.400504	0.353173	0.370186
Acanthorhynchus superciliosus	2005	0.129449	0.389965	0.40912	0.360378	0.460563	0.625637	0.452163	0.352567	0.364814
Acanthorhynchus superciliosus	2006	0.148295	0.409822	0.428691	0.260556	0.421233	0.461502	0.438942	0.442283	0.44739
Acanthorhynchus superciliosus	2007	0.206144	0.397685	0.421583	0.409651	0.544993	0.544993	0.510982	0.39835	0.433479
Acanthorhynchus superciliosus	2008	0.177565	0.379889	0.400814	0.350749	0.417493	0.460998	0.339786	0.347616	0.35768
Acanthorhynchus superciliosus	2009	0.210564	0.39144	0.423388	0.313333	0.461502	0.461502	0.380415	0.332563	0.362325
Acanthorhynchus superciliosus	2010	0.251208	0.330723	0.395723	0.477823	0.493451	0.537219	0.46238	0.278043	0.341374
Acanthorhynchus superciliosus	2011	0.246576	0.359143	0.41103	0.363396	0.44992	0.493424	0.434409	0.314612	0.36862
Acanthorhynchus superciliosus	2012	0.284041	0.333134	0.43553	0.294028	0.406105	0.461238	0.420756	0.329352	0.374548
Acanthorhynchus superciliosus	2013	0.279396	0.355201	0.42429	0.462054	0.497989	0.581523	0.345814	0.340766	0.344707
Acanthorhynchus superciliosus	2014	0.340623	0.375714	0.468639	0.460998	0.467267	0.581773	0.370572	0.369378	0.383406
Acanthorhynchus superciliosus	2015	0.38915	0.369554	0.484096	0.621855	0.495892	0.665527	0.37668	0.371785	0.389647
Acanthorhynchus superciliosus	2016	0.407657	0.308753	0.466616	0.501531	0.296	0.501531	0.373047	0.304804	0.362692
Acanthorhynchus superciliosus	2017	0.414323	0.373781	0.497558	0.577404	0.316368	0.577404	0.388297	0.334331	0.38152
Acanthorhynchus superciliosus	2018	0.491355	0.452111	0.561208	0.5387	0.457845	0.538783	0.405293	0.370725	0.405752
Acanthorhynchus superciliosus	2019	0.477942	0.434873	0.546085	0.644553	0.458641	0.644792	0.372802	0.379166	0.375862
Acanthorhynchus superciliosus	2020	0.41595	0.385362	0.4927	0.505089	0.488885	0.544319	0.347087	0.32852	0.341324
Acanthorhynchus superciliosus	2021	0.496942	0.410475	0.550741	0.582455	0.49425	0.626224	0.38275	0.332373	0.37018
Acanthorhynchus superciliosus	2022	0.508994	0.387153	0.553574	0.665203	0.494332	0.665285	0.362545	0.300472	0.349583
Acanthorhynchus tenuirostris	1990	0.169142	0.037202	0.179581	0.277452	0.0858114	0.307544	0.359488	0.148739	0.354947
Acanthorhynchus tenuirostris	1991	0.195594	0.0501961	0.207986	0.297707	0.105467	0.315886	0.362524	0.189551	0.357408
Acanthorhynchus tenuirostris	1992	0.162234	0.0493433	0.184901	0.273263	0.0797958	0.312061	0.312903	0.155942	0.313966
Acanthorhynchus tenuirostris	1993	0.155961	0.0560665	0.177252	0.2724	0.115162	0.315104	0.272151	0.194415	0.282026
Acanthorhynchus tenuirostris	1994	0.187571	0.0554868	0.210177	0.263477	0.0935738	0.284493	0.363977	0.157632	0.357619
Acanthorhynchus tenuirostris	1995	0.184242	0.0594741	0.206613	0.342319	0.143256	0.374675	0.317709	0.175097	0.320261
Acanthorhynchus tenuirostris	1996	0.207928	0.097261	0.241832	0.364223	0.178296	0.404157	0.377874	0.334021	0.423842
Acanthorhynchus tenuirostris	1997	0.17639	0.132262	0.235109	0.276578	0.28774	0.392732	0.328463	0.384463	0.409107
Acanthorhynchus tenuirostris	1998	0.221966	0.454787	0.479824	0.374181	0.569237	0.579314	0.396286	0.526136	0.516457
Acanthorhynchus tenuirostris	1999	0.231733	0.605586	0.610882	0.349091	0.676465	0.683173	0.384469	0.562549	0.556563
Acanthorhynchus tenuirostris	2000	0.235534	0.602184	0.606549	0.349937	0.71132	0.72031	0.369712	0.566931	0.559778
Acanthorhynchus tenuirostris	2001	0.300786	0.588689	0.597306	0.395415	0.693023	0.702112	0.404647	0.536773	0.531587
Acanthorhynchus tenuirostris	2002	0.292128	0.497749	0.51927	0.459683	0.641261	0.643458	0.358225	0.480525	0.472112
Acanthorhynchus tenuirostris	2003	0.29713	0.467941	0.49326	0.421123	0.602483	0.604168	0.381599	0.482257	0.478494
Acanthorhynchus tenuirostris	2004	0.280574	0.445951	0.477399	0.413662	0.599644	0.621755	0.361308	0.468355	0.463968
Acanthorhynchus tenuirostris	2005	0.290614	0.461543	0.493141	0.443584	0.583115	0.606685	0.38833	0.487191	0.486838
Acanthorhynchus tenuirostris	2006	0.289795	0.468054	0.497053	0.420484	0.607799	0.629955	0.384425	0.493881	0.482177
Acanthorhynchus tenuirostris	2007	0.340261	0.485608	0.525946	0.470517	0.584849	0.596107	0.439358	0.516674	0.515371
Acanthorhynchus tenuirostris	2008	0.338278	0.476453	0.513125	0.465785	0.612325	0.64584	0.435064	0.517693	0.508221
Acanthorhynchus tenuirostris	2009	0.374389	0.470478	0.520316	0.503259	0.632964	0.658005	0.398658	0.490583	0.477095
Acanthorhynchus tenuirostris	2010	0.359583	0.449712	0.503165	0.53197	0.59091	0.647454	0.371809	0.477668	0.454666
Acanthorhynchus tenuirostris	2011	0.431878	0.452737	0.536154	0.564473	0.540989	0.601975	0.390119	0.454018	0.443527
Acanthorhynchus tenuirostris	2012	0.457857	0.452128	0.546934	0.610686	0.57142	0.654204	0.397213	0.470723	0.454894
Acanthorhynchus tenuirostris	2013	0.497355	0.450478	0.570554	0.615967	0.598505	0.659188	0.375362	0.435796	0.424262
Acanthorhynchus tenuirostris	2014	0.521012	0.429656	0.571016	0.627494	0.605389	0.657088	0.385505	0.444553	0.435265
Acanthorhynchus tenuirostris	2015	0.518704	0.391939	0.559887	0.63149	0.559712	0.651688	0.354907	0.43964	0.394964
Acanthorhynchus tenuirostris	2016	0.522909	0.406268	0.560588	0.657999	0.570471	0.675599	0.349891	0.458643	0.387627
Acanthorhynchus tenuirostris	2017	0.562444	0.464782	0.603482	0.649204	0.54691	0.670253	0.355887	0.468562	0.390165
Acanthorhynchus tenuirostris	2018	0.579246	0.468601	0.612217	0.687561	0.626306	0.71483	0.348792	0.47546	0.384899
Acanthorhynchus tenuirostris	2019	0.583167	0.456095	0.614131	0.644275	0.585054	0.654676	0.362903	0.461847	0.392358
Acanthorhynchus tenuirostris	2020	0.599594	0.465492	0.629012	0.637524	0.57696	0.657181	0.371765	0.453656	0.399252
Acanthorhynchus tenuirostris	2021	0.612133	0.465847	0.635557	0.651951	0.586909	0.661763	0.379164	0.443693	0.407764
Acanthorhynchus tenuirostris	2022	0.611937	0.461775	0.631614	0.690573	0.674324	0.711807	0.392467	0.462999	0.413924
Acanthornis magna	1990	0.181415	0.0131399	0.181415	0.391268	0.131188	0.391268	0.608798	0.244109	0.602198
Acanthornis magna	1991	0.186965	0.0565219	0.211983	0.26008	0.136209	0.26008	0.645617	0.136209	0.655453
Acanthornis magna	1992	0.0370546	0	0.0370546	0.136209	0	0.136209	0.467899	NA	0.467899
Acanthornis magna	1993	0.143391	0	0.143391	0.123872	0	0.123872	0.521582	NA	0.521582
Acanthornis magna	1994	0.0654618	0.00239987	0.0678617	0.267053	0	0.267053	0.571431	0.00707962	0.57851
Acanthornis magna	1995	0.157125	0.00767584	0.164467	0.278072	0	0.278072	0.646275	0.0374384	0.593577
Acanthornis magna	1996	0.089743	0.158668	0.199578	0.255059	0.255059	0.255059	0.583167	0.46176	0.516279
Acanthornis magna	1997	0.0831839	0.177525	0.229539	0.387329	0.136209	0.387329	0.550108	0.449764	0.506718
Acanthornis magna	1998	0.116716	0.4395	0.449692	0.255059	0.577774	0.577774	0.604894	0.606513	0.625734
Acanthornis magna	1999	0.0712194	0.595051	0.595963	0.267396	0.854735	0.854735	0.445161	0.678357	0.679385
Acanthornis magna	2000	0.189837	0.605218	0.612795	0.458378	0.894335	0.911147	0.599281	0.674787	0.681797
Acanthornis magna	2001	0.17895	0.614917	0.626226	0.504189	0.856585	0.856585	0.483729	0.661869	0.66764
Acanthornis magna	2002	0.12858	0.531877	0.538849	0.279086	0.500816	0.659969	0.5137	0.665289	0.671076
Acanthornis magna	2003	0.246067	0.538182	0.562815	0.577774	0.92246	0.92246	0.614699	0.77799	0.772901
Acanthornis magna	2004	0.272149	0.517893	0.531216	0.534488	0.41434	0.697707	0.624961	0.779597	0.761927
Acanthornis magna	2005	0.24341	0.499092	0.525946	0.147159	0.79845	0.79845	0.592226	0.732817	0.751378
Acanthornis magna	2006	0.260161	0.53493	0.564097	0.373002	0.656384	0.656384	0.635374	0.668946	0.692897
Acanthornis magna	2007	0.274116	0.526271	0.550617	0.624122	0.511201	0.624122	0.590157	0.656098	0.679035
Acanthornis magna	2008	0.378296	0.571675	0.598384	0.457027	0.763808	0.774248	0.6342	0.790431	0.765718
Acanthornis magna	2009	0.413695	0.53695	0.576587	0.632526	0.783001	0.791404	0.601613	0.714059	0.678192
Acanthornis magna	2010	0.437782	0.508367	0.565609	0.697707	0.414555	0.697707	0.686598	0.657983	0.677838
Acanthornis magna	2011	0.463364	0.480098	0.56486	0.872035	0.395424	0.872035	0.575783	0.643252	0.650279
Acanthornis magna	2012	0.469254	0.490111	0.568916	0.608072	0.519639	0.713156	0.498012	0.615446	0.557571
Acanthornis magna	2013	0.487281	0.475029	0.576177	0.697707	0.464627	0.697707	0.514791	0.579781	0.574343
Acanthornis magna	2014	0.520092	0.465505	0.581087	0.519555	0.60249	0.648789	0.43812	0.517087	0.472518
Acanthornis magna	2015	0.561829	0.500788	0.623161	0.784171	0.623848	0.784171	0.550729	0.490276	0.53024
Acanthornis magna	2016	0.556817	0.486788	0.603967	0.839286	0.775437	0.854735	0.464238	0.468702	0.484421
Acanthornis magna	2017	0.580575	0.533141	0.629912	0.72072	0.872035	0.872035	0.477288	0.473691	0.491465
Acanthornis magna	2018	0.617323	0.537084	0.652057	0.912997	0.373694	0.918711	0.503533	0.483367	0.516461
Acanthornis magna	2019	0.630378	0.540428	0.662381	0.72847	0.563213	0.72847	0.528464	0.474018	0.527153
Acanthornis magna	2020	0.651699	0.584011	0.687291	0.860826	0.669435	0.906138	0.569802	0.52019	0.553689
Acanthornis magna	2021	0.662012	0.573236	0.691403	0.882474	0.872641	0.906094	0.538693	0.508497	0.53281
Acanthornis magna	2022	0.653464	0.556008	0.683514	0.901898	0.743938	0.901898	0.528203	0.484632	0.51531
Accipiter cirrocephalus	1990	0.0492758	0.0134807	0.0572463	0.0356203	0.0129029	0.0459675	0.192836	0.0628861	0.191592
Accipiter cirrocephalus	1991	0.0585876	0.0162627	0.066281	0.0541589	0.0160702	0.0614016	0.202562	0.0789521	0.204731
Accipiter cirrocephalus	1992	0.0472011	0.0221587	0.0602332	0.0251454	0.0232373	0.0469446	0.18047	0.102252	0.18973
Accipiter cirrocephalus	1993	0.0464881	0.0187548	0.0567649	0.0300083	0.0103917	0.0381235	0.166982	0.104544	0.169432
Accipiter cirrocephalus	1994	0.0491356	0.0204366	0.0608055	0.0336119	0.0156881	0.0466129	0.177926	0.0874598	0.183225
Accipiter cirrocephalus	1995	0.0536262	0.0247649	0.0681015	0.0370625	0.0180099	0.0480828	0.173379	0.103612	0.180745
Accipiter cirrocephalus	1996	0.0567088	0.0314537	0.073397	0.0376411	0.0260068	0.0603522	0.192415	0.103967	0.167481
Accipiter cirrocephalus	1997	0.0498109	0.0503077	0.0827367	0.0304719	0.0312251	0.0559921	0.171864	0.136706	0.169206
Accipiter cirrocephalus	1998	0.0662468	0.189509	0.201404	0.0568248	0.173022	0.187414	0.217649	0.264735	0.268086
Accipiter cirrocephalus	1999	0.0747385	0.359673	0.36281	0.0424506	0.370163	0.375915	0.21521	0.337195	0.334187
Accipiter cirrocephalus	2000	0.0841952	0.38419	0.387512	0.0639991	0.364225	0.370155	0.238009	0.362817	0.35931
Accipiter cirrocephalus	2001	0.101157	0.375303	0.380037	0.068961	0.36633	0.369206	0.24634	0.352212	0.348246
Accipiter cirrocephalus	2002	0.0972542	0.26004	0.270088	0.0730691	0.2235	0.237754	0.217262	0.294917	0.288439
Accipiter cirrocephalus	2003	0.0893082	0.215858	0.228827	0.0748499	0.187738	0.207044	0.211077	0.270333	0.264124
Accipiter cirrocephalus	2004	0.101197	0.240178	0.25579	0.0703663	0.212525	0.226695	0.22183	0.2989	0.292755
Accipiter cirrocephalus	2005	0.11091	0.233058	0.247387	0.0653808	0.191282	0.205521	0.278347	0.303636	0.313225
Accipiter cirrocephalus	2006	0.101809	0.224019	0.242159	0.0813047	0.21345	0.23049	0.226146	0.295522	0.291521
Accipiter cirrocephalus	2007	0.121622	0.23896	0.259597	0.0835679	0.202682	0.226385	0.272549	0.321818	0.320457
Accipiter cirrocephalus	2008	0.114307	0.21646	0.239265	0.0909097	0.210267	0.234694	0.239672	0.290993	0.291619
Accipiter cirrocephalus	2009	0.139826	0.230615	0.261236	0.112574	0.199103	0.247708	0.248439	0.300901	0.295694
Accipiter cirrocephalus	2010	0.142669	0.210324	0.250212	0.125908	0.197744	0.251109	0.22922	0.280138	0.280384
Accipiter cirrocephalus	2011	0.174651	0.209829	0.264989	0.158676	0.175541	0.252062	0.242358	0.269897	0.276017
Accipiter cirrocephalus	2012	0.189579	0.21491	0.278659	0.162313	0.184185	0.262843	0.23302	0.283645	0.28025
Accipiter cirrocephalus	2013	0.182202	0.180421	0.251905	0.153071	0.145303	0.219338	0.206675	0.253958	0.248863
Accipiter cirrocephalus	2014	0.205671	0.189682	0.271806	0.189728	0.1613	0.260601	0.207947	0.280654	0.252666
Accipiter cirrocephalus	2015	0.214268	0.179061	0.269342	0.198105	0.145375	0.253979	0.204159	0.285207	0.242349
Accipiter cirrocephalus	2016	0.240804	0.159667	0.277445	0.218398	0.131609	0.263443	0.205081	0.244131	0.230925
Accipiter cirrocephalus	2017	0.262499	0.202087	0.314175	0.259475	0.168128	0.318221	0.204829	0.268483	0.231989
Accipiter cirrocephalus	2018	0.276541	0.201785	0.319242	0.284195	0.165019	0.319974	0.203805	0.26187	0.226564
Accipiter cirrocephalus	2019	0.274906	0.185489	0.307771	0.289888	0.166427	0.337693	0.208689	0.241406	0.222402
Accipiter cirrocephalus	2020	0.269414	0.165562	0.296623	0.257427	0.158093	0.305803	0.192805	0.19755	0.202618
Accipiter cirrocephalus	2021	0.309073	0.196722	0.340674	0.309637	0.181726	0.349812	0.212837	0.220684	0.221088
Accipiter cirrocephalus	2022	0.325592	0.185976	0.347772	0.336095	0.18227	0.364462	0.21624	0.223768	0.224632
Accipiter fasciatus	1990	0.0492752	0.0134806	0.0572456	0.0441899	0.0181751	0.0585708	0.192834	0.0628853	0.191591
Accipiter fasciatus	1991	0.0585869	0.0162625	0.0662802	0.0550328	0.0192812	0.0693798	0.20256	0.0789512	0.204729
Accipiter fasciatus	1992	0.0472005	0.0221585	0.0602325	0.049103	0.0314663	0.0725052	0.180469	0.102251	0.189729
Accipiter fasciatus	1993	0.0464876	0.0187546	0.0567642	0.0544171	0.0169167	0.0657655	0.166981	0.104543	0.16943
Accipiter fasciatus	1994	0.0491421	0.0204364	0.0608118	0.053542	0.0293746	0.0768463	0.177919	0.0874591	0.183221
Accipiter fasciatus	1995	0.0536255	0.0247647	0.0681007	0.0642941	0.0316545	0.08402	0.173377	0.103611	0.180744
Accipiter fasciatus	1996	0.0567081	0.0314533	0.0733961	0.0571612	0.0392098	0.0844227	0.192434	0.103966	0.167486
Accipiter fasciatus	1997	0.0498103	0.0503071	0.0827357	0.0484205	0.0482354	0.0808354	0.171862	0.136705	0.169205
Accipiter fasciatus	1998	0.066246	0.189506	0.201402	0.0765493	0.238065	0.24846	0.217647	0.264737	0.268087
Accipiter fasciatus	1999	0.0747376	0.35968	0.362818	0.0674914	0.438991	0.441957	0.215208	0.337105	0.334101
Accipiter fasciatus	2000	0.0841942	0.384195	0.387517	0.0789545	0.477905	0.479336	0.238008	0.362826	0.359318
Accipiter fasciatus	2001	0.101155	0.375306	0.38004	0.102504	0.442157	0.443709	0.246338	0.352232	0.348265
Accipiter fasciatus	2002	0.097253	0.260048	0.270095	0.102291	0.296156	0.313197	0.217261	0.294913	0.288439
Accipiter fasciatus	2003	0.0893119	0.215855	0.228829	0.0897616	0.228958	0.240565	0.211045	0.270331	0.264125
Accipiter fasciatus	2004	0.101195	0.240175	0.255787	0.0839886	0.269623	0.28668	0.221839	0.298898	0.292755
Accipiter fasciatus	2005	0.110919	0.233065	0.247394	0.0936179	0.23536	0.256469	0.278221	0.303597	0.313163
Accipiter fasciatus	2006	0.101818	0.224025	0.242167	0.088433	0.261278	0.284132	0.226043	0.295475	0.291454
Accipiter fasciatus	2007	0.12162	0.238966	0.259603	0.110478	0.265599	0.292811	0.272569	0.321746	0.320418
Accipiter fasciatus	2008	0.114314	0.216464	0.239272	0.1142	0.238494	0.270505	0.239611	0.290967	0.291575
Accipiter fasciatus	2009	0.139824	0.230612	0.261233	0.158351	0.276118	0.31794	0.248437	0.300899	0.295692
Accipiter fasciatus	2010	0.142677	0.210334	0.250221	0.178752	0.226621	0.287733	0.229193	0.280146	0.280376
Accipiter fasciatus	2011	0.174662	0.209827	0.264998	0.202827	0.260507	0.332161	0.242271	0.269896	0.275973
Accipiter fasciatus	2012	0.189577	0.214908	0.278656	0.205756	0.250075	0.32536	0.233019	0.283643	0.280248
Accipiter fasciatus	2013	0.182211	0.180426	0.251914	0.194006	0.19022	0.273001	0.206534	0.253969	0.248766
Accipiter fasciatus	2014	0.205677	0.189685	0.271812	0.231602	0.204087	0.30976	0.207959	0.280664	0.252676
Accipiter fasciatus	2015	0.214272	0.179067	0.269348	0.246519	0.197799	0.318404	0.204146	0.285148	0.24232
Accipiter fasciatus	2016	0.240813	0.159665	0.277454	0.282601	0.173309	0.328146	0.205014	0.24413	0.230866
Accipiter fasciatus	2017	0.262503	0.202094	0.314181	0.291697	0.233769	0.374252	0.204834	0.268488	0.231992
Accipiter fasciatus	2018	0.276548	0.201791	0.31925	0.350767	0.211932	0.386512	0.203778	0.261785	0.226519
Accipiter fasciatus	2019	0.274914	0.185495	0.307779	0.327864	0.211079	0.377316	0.20863	0.241384	0.222346
Accipiter fasciatus	2020	0.26942	0.165559	0.296629	0.30742	0.183179	0.350059	0.192795	0.197558	0.202617
Accipiter fasciatus	2021	0.309077	0.196726	0.340678	0.395432	0.215413	0.430439	0.212826	0.220685	0.22108
Accipiter fasciatus	2022	0.325599	0.185982	0.347778	0.437439	0.201908	0.464969	0.216168	0.22378	0.224572
Accipiter novaehollandiae	1990	0.116311	0.0212185	0.12367	0.0387485	0.00621075	0.0449593	0.29236	0.100112	0.2875
Accipiter novaehollandiae	1991	0.125131	0.0322424	0.137872	0.049134	0.0222706	0.0627252	0.289657	0.139926	0.294367
Accipiter novaehollandiae	1992	0.101	0.0431552	0.127165	0.0192381	0.0139628	0.0332009	0.251286	0.159912	0.262764
Accipiter novaehollandiae	1993	0.0991135	0.032346	0.111399	0.0500785	0.0143108	0.0543214	0.221532	0.155978	0.22993
Accipiter novaehollandiae	1994	0.117902	0.0371065	0.133883	0.0331382	0.0104537	0.0435919	0.283141	0.134499	0.281866
Accipiter novaehollandiae	1995	0.12823	0.0402435	0.144387	0.0472501	0.0148902	0.0621403	0.262892	0.14432	0.259857
Accipiter novaehollandiae	1996	0.117654	0.0581444	0.144446	0.037126	0.0165005	0.0478068	0.26733	0.222972	0.294618
Accipiter novaehollandiae	1997	0.103006	0.0899697	0.152557	0.0199908	0.0143755	0.0286665	0.248045	0.271451	0.302229
Accipiter novaehollandiae	1998	0.153129	0.317531	0.342841	0.0553168	0.156961	0.175646	0.333787	0.405154	0.407301
Accipiter novaehollandiae	1999	0.153363	0.492321	0.498112	0.0564898	0.247182	0.252297	0.294729	0.445923	0.440706
Accipiter novaehollandiae	2000	0.148119	0.488854	0.493408	0.0497515	0.266119	0.267693	0.289369	0.43669	0.430648
Accipiter novaehollandiae	2001	0.205822	0.468149	0.476256	0.0603294	0.239325	0.242622	0.34239	0.425887	0.426132
Accipiter novaehollandiae	2002	0.186689	0.369255	0.38685	0.0681766	0.169226	0.173653	0.281755	0.377429	0.369033
Accipiter novaehollandiae	2003	0.192919	0.337286	0.359297	0.0643176	0.140105	0.146451	0.302039	0.374714	0.371186
Accipiter novaehollandiae	2004	0.198137	0.342325	0.370165	0.0911339	0.137341	0.171679	0.294408	0.378451	0.372461
Accipiter novaehollandiae	2005	0.20423	0.351292	0.375423	0.0609539	0.136307	0.142307	0.317055	0.377754	0.382805
Accipiter novaehollandiae	2006	0.197551	0.324814	0.35357	0.0924976	0.133144	0.163175	0.302252	0.380176	0.376428
Accipiter novaehollandiae	2007	0.23195	0.352931	0.387436	0.100781	0.148868	0.18149	0.361608	0.414732	0.414298
Accipiter novaehollandiae	2008	0.230488	0.332154	0.37057	0.107007	0.16037	0.180227	0.349434	0.376666	0.384198
Accipiter novaehollandiae	2009	0.255502	0.340838	0.388562	0.1317	0.120481	0.171227	0.311294	0.371087	0.366539
Accipiter novaehollandiae	2010	0.247932	0.30837	0.368307	0.126779	0.116937	0.167481	0.297748	0.359183	0.352921
Accipiter novaehollandiae	2011	0.304575	0.303756	0.391491	0.166348	0.134447	0.212039	0.319535	0.340255	0.350001
Accipiter novaehollandiae	2012	0.323322	0.311708	0.40368	0.123271	0.112109	0.157875	0.304217	0.352951	0.348901
Accipiter novaehollandiae	2013	0.342631	0.288471	0.400748	0.146687	0.117419	0.17203	0.286235	0.325887	0.32189
Accipiter novaehollandiae	2014	0.362809	0.287828	0.417387	0.188944	0.112862	0.207724	0.292439	0.342584	0.322703
Accipiter novaehollandiae	2015	0.372567	0.270413	0.418201	0.19524	0.127806	0.231124	0.283204	0.337762	0.307688
Accipiter novaehollandiae	2016	0.397776	0.256078	0.430382	0.212929	0.122787	0.236698	0.274509	0.318358	0.296783
Accipiter novaehollandiae	2017	0.433733	0.31438	0.47434	0.195389	0.110303	0.211895	0.278203	0.348062	0.302132
Accipiter novaehollandiae	2018	0.455305	0.309453	0.480776	0.194981	0.136565	0.229318	0.276504	0.344736	0.299063
Accipiter novaehollandiae	2019	0.46957	0.30604	0.493674	0.193855	0.138139	0.21701	0.289516	0.331624	0.310593
Accipiter novaehollandiae	2020	0.455878	0.284507	0.477444	0.202165	0.133173	0.22209	0.279925	0.308865	0.301876
Accipiter novaehollandiae	2021	0.493378	0.309304	0.512479	0.196929	0.170561	0.232388	0.293968	0.308563	0.310907
Accipiter novaehollandiae	2022	0.491547	0.29707	0.51038	0.231443	0.151155	0.262519	0.297672	0.319571	0.312285
Acrocephalus australis	1990	0.0679682	0.0189376	0.0781907	0.0697996	0.0237844	0.086292	0.234713	0.0816071	0.228269
Acrocephalus australis	1991	0.080426	0.0245627	0.0915641	0.0856468	0.0251687	0.0957582	0.240351	0.108877	0.241872
Acrocephalus australis	1992	0.0646717	0.0321917	0.0841333	0.0539289	0.0420233	0.0751668	0.207783	0.131162	0.221309
Acrocephalus australis	1993	0.0634312	0.0255038	0.0767942	0.0730753	0.0216077	0.0776627	0.186618	0.121864	0.191775
Acrocephalus australis	1994	0.0737565	0.0283769	0.0897789	0.0839198	0.0366358	0.102638	0.228363	0.105477	0.22741
Acrocephalus australis	1995	0.075826	0.0358046	0.0965389	0.0849587	0.0346283	0.100717	0.205679	0.122041	0.208912
Acrocephalus australis	1996	0.0800348	0.0463563	0.104064	0.0741627	0.0306745	0.0917133	0.230319	0.132387	0.203048
Acrocephalus australis	1997	0.0710086	0.0672597	0.113013	0.0717847	0.0474226	0.106983	0.205268	0.171267	0.204225
Acrocephalus australis	1998	0.0936513	0.244131	0.259052	0.0887682	0.256432	0.269645	0.258643	0.305544	0.309396
Acrocephalus australis	1999	0.107373	0.42649	0.430844	0.127125	0.409901	0.417271	0.26536	0.380882	0.378469
Acrocephalus australis	2000	0.116962	0.459947	0.463257	0.104093	0.417238	0.418762	0.273525	0.403503	0.399004
Acrocephalus australis	2001	0.138054	0.435265	0.440894	0.149449	0.389697	0.389759	0.281181	0.380875	0.376759
Acrocephalus australis	2002	0.130088	0.312128	0.324912	0.144538	0.286078	0.299006	0.237799	0.321143	0.317546
Acrocephalus australis	2003	0.126135	0.277563	0.294442	0.141953	0.281792	0.294435	0.246246	0.308481	0.304267
Acrocephalus australis	2004	0.128792	0.292456	0.311617	0.13314	0.269636	0.295643	0.241232	0.331927	0.321908
Acrocephalus australis	2005	0.137684	0.293934	0.311425	0.140425	0.292389	0.315134	0.287454	0.338247	0.342671
Acrocephalus australis	2006	0.134224	0.279778	0.301429	0.173825	0.280916	0.310429	0.251821	0.335501	0.329494
Acrocephalus australis	2007	0.167872	0.30323	0.329067	0.172913	0.297801	0.330374	0.316165	0.360967	0.362064
Acrocephalus australis	2008	0.162695	0.285448	0.315738	0.185578	0.29425	0.320821	0.293392	0.342422	0.344931
Acrocephalus australis	2009	0.196511	0.299638	0.340137	0.19669	0.300323	0.338309	0.285634	0.338752	0.333313
Acrocephalus australis	2010	0.19332	0.278605	0.325041	0.200147	0.273825	0.302984	0.264503	0.322974	0.322444
Acrocephalus australis	2011	0.242163	0.27929	0.350228	0.252604	0.266279	0.330456	0.285716	0.312907	0.321715
Acrocephalus australis	2012	0.258309	0.270871	0.350435	0.244296	0.255494	0.32667	0.269792	0.315277	0.310744
Acrocephalus australis	2013	0.249242	0.231916	0.319586	0.250666	0.237975	0.294075	0.243963	0.2828	0.276987
Acrocephalus australis	2014	0.277426	0.231418	0.337017	0.290793	0.247283	0.334301	0.246963	0.296075	0.279727
Acrocephalus australis	2015	0.281922	0.22573	0.340483	0.276662	0.190169	0.29872	0.240273	0.301974	0.271744
Acrocephalus australis	2016	0.307894	0.204699	0.343822	0.294032	0.235852	0.346047	0.233667	0.270051	0.256116
Acrocephalus australis	2017	0.335356	0.252	0.382206	0.332889	0.229897	0.360401	0.236768	0.296499	0.264308
Acrocephalus australis	2018	0.355504	0.255641	0.393935	0.364283	0.254886	0.391753	0.238524	0.29597	0.260308
Acrocephalus australis	2019	0.358047	0.245507	0.392961	0.363901	0.240418	0.389131	0.243738	0.279812	0.259372
Acrocephalus australis	2020	0.364634	0.226587	0.391708	0.382263	0.262907	0.402825	0.232048	0.245206	0.244498
Acrocephalus australis	2021	0.400737	0.253658	0.431222	0.419611	0.267614	0.452171	0.250545	0.260735	0.261008
Acrocephalus australis	2022	0.421213	0.253617	0.445005	0.417318	0.277684	0.444906	0.255663	0.269965	0.264713
Actitis hypoleucos	1990	0.0559365	0.0192504	0.0676364	0.0265714	0.010871	0.0355523	0.200755	0.0856593	0.201878
Actitis hypoleucos	1991	0.0706694	0.0232329	0.0820438	0.0235603	0.0129939	0.0356431	0.217936	0.102965	0.223058
Actitis hypoleucos	1992	0.0575241	0.0302729	0.0752241	0.0160832	0.0179202	0.0278821	0.178377	0.125686	0.19532
Actitis hypoleucos	1993	0.0620507	0.02441	0.0753506	0.0183055	0.0041319	0.020155	0.185477	0.118776	0.190368
Actitis hypoleucos	1994	0.0635604	0.0273359	0.0783989	0.016196	0.0141335	0.0274783	0.192062	0.106691	0.196664
Actitis hypoleucos	1995	0.0692302	0.033793	0.0884875	0.0180562	0.0191224	0.0371786	0.188555	0.122407	0.196812
Actitis hypoleucos	1996	0.0742743	0.041202	0.0946794	0.0324902	0.0172378	0.04265	0.226643	0.12458	0.195122
Actitis hypoleucos	1997	0.062882	0.0636969	0.102453	0.0278498	0.0119756	0.0366919	0.192021	0.163439	0.196811
Actitis hypoleucos	1998	0.0878161	0.220492	0.236717	0.0414829	0.105746	0.118692	0.251486	0.286721	0.292189
Actitis hypoleucos	1999	0.0926027	0.391285	0.394385	0.0289914	0.195003	0.195571	0.22919	0.355282	0.352073
Actitis hypoleucos	2000	0.0989491	0.40678	0.410363	0.0405589	0.181896	0.186822	0.249242	0.357524	0.354266
Actitis hypoleucos	2001	0.120355	0.415471	0.420601	0.0546417	0.179655	0.189325	0.257886	0.364645	0.360888
Actitis hypoleucos	2002	0.121173	0.29884	0.31027	0.0422535	0.126527	0.135709	0.233088	0.309908	0.305794
Actitis hypoleucos	2003	0.111507	0.248778	0.264357	0.0522518	0.103675	0.119983	0.22924	0.285501	0.282021
Actitis hypoleucos	2004	0.121437	0.273625	0.291034	0.0427189	0.103203	0.116684	0.236269	0.310777	0.304272
Actitis hypoleucos	2005	0.13153	0.263388	0.279118	0.0432555	0.0843781	0.102832	0.272882	0.314726	0.320056
Actitis hypoleucos	2006	0.117522	0.256632	0.274222	0.0483721	0.0910994	0.109209	0.230279	0.318145	0.310576
Actitis hypoleucos	2007	0.146606	0.265279	0.28963	0.046287	0.0923427	0.102541	0.286947	0.322183	0.322403
Actitis hypoleucos	2008	0.142092	0.24959	0.276951	0.0412684	0.0791555	0.0933926	0.259658	0.310162	0.312948
Actitis hypoleucos	2009	0.161055	0.264628	0.296125	0.0533822	0.0926296	0.112924	0.257306	0.312517	0.307435
Actitis hypoleucos	2010	0.176924	0.227173	0.277954	0.0643219	0.0793211	0.104744	0.25429	0.287477	0.29561
Actitis hypoleucos	2011	0.209093	0.240881	0.306797	0.0632927	0.0622059	0.0946539	0.261878	0.286145	0.29587
Actitis hypoleucos	2012	0.215973	0.236002	0.306226	0.0674748	0.0650798	0.102025	0.244066	0.295416	0.291192
Actitis hypoleucos	2013	0.210623	0.211307	0.289521	0.0681998	0.0512286	0.0959247	0.220239	0.278008	0.269948
Actitis hypoleucos	2014	0.241487	0.219382	0.308671	0.110075	0.0690415	0.136022	0.226218	0.298784	0.27041
Actitis hypoleucos	2015	0.255104	0.218102	0.318636	0.113219	0.0593831	0.140752	0.222458	0.31395	0.263945
Actitis hypoleucos	2016	0.286602	0.190629	0.3263	0.115922	0.0633204	0.147314	0.220636	0.268341	0.248748
Actitis hypoleucos	2017	0.299344	0.235559	0.353646	0.12292	0.0633019	0.146256	0.215965	0.290981	0.247048
Actitis hypoleucos	2018	0.318561	0.226423	0.357349	0.145503	0.0751234	0.160038	0.221023	0.276688	0.241494
Actitis hypoleucos	2019	0.317418	0.225223	0.356646	0.170419	0.0849268	0.186009	0.225802	0.272206	0.242319
Actitis hypoleucos	2020	0.305207	0.192486	0.335755	0.135095	0.0647813	0.157829	0.20238	0.218245	0.214278
Actitis hypoleucos	2021	0.346348	0.234617	0.381908	0.155286	0.0813372	0.17169	0.224122	0.247428	0.236139
Actitis hypoleucos	2022	0.369558	0.214209	0.393681	0.182882	0.0528327	0.190569	0.231774	0.243486	0.241804
Aegotheles cristatus	1990	0.049285	0.0134833	0.057257	0.0173282	0.00410927	0.0185608	0.192828	0.0628978	0.191591
Aegotheles cristatus	1991	0.0585985	0.0162657	0.0662933	0.0381722	0.00716065	0.0439184	0.202586	0.0789668	0.204755
Aegotheles cristatus	1992	0.0472099	0.0221629	0.0602444	0.0212258	0.0168468	0.0374961	0.180488	0.102271	0.189749
Aegotheles cristatus	1993	0.0464968	0.0187583	0.0567755	0.0218479	0.00783471	0.0274344	0.166999	0.104563	0.169449
Aegotheles cristatus	1994	0.0491448	0.0204151	0.0607915	0.0373616	0.0104899	0.046619	0.177927	0.087521	0.18323
Aegotheles cristatus	1995	0.0536184	0.0247696	0.0680965	0.0257534	0.0116969	0.0374503	0.17335	0.103623	0.180712
Aegotheles cristatus	1996	0.0567194	0.0314596	0.0734107	0.025226	0.00917129	0.0324177	0.192439	0.103981	0.1675
Aegotheles cristatus	1997	0.0498202	0.0503171	0.0827521	0.0166418	0.0442176	0.0579833	0.171884	0.136724	0.169226
Aegotheles cristatus	1998	0.0662591	0.189502	0.201399	0.0324222	0.165921	0.181503	0.217677	0.264703	0.268057
Aegotheles cristatus	1999	0.0747518	0.359669	0.362806	0.0504239	0.342652	0.351018	0.215226	0.337213	0.334188
Aegotheles cristatus	2000	0.0842109	0.384204	0.387527	0.0510813	0.424632	0.430385	0.238033	0.362794	0.359281
Aegotheles cristatus	2001	0.101176	0.375305	0.38004	0.0413054	0.38174	0.384706	0.246347	0.352221	0.348239
Aegotheles cristatus	2002	0.0972548	0.260023	0.270069	0.0370446	0.226872	0.235903	0.217467	0.294895	0.288433
Aegotheles cristatus	2003	0.0893249	0.215873	0.228845	0.0364716	0.162768	0.173242	0.211087	0.270222	0.264025
Aegotheles cristatus	2004	0.101215	0.240204	0.255819	0.04609	0.188645	0.203922	0.221853	0.298836	0.292694
Aegotheles cristatus	2005	0.110931	0.233074	0.247406	0.0467811	0.153884	0.166992	0.278371	0.303606	0.313197
Aegotheles cristatus	2006	0.101823	0.224047	0.242186	0.0420328	0.177198	0.194508	0.226154	0.295491	0.291457
Aegotheles cristatus	2007	0.121634	0.238975	0.259615	0.0444549	0.218465	0.236309	0.272619	0.321818	0.320463
Aegotheles cristatus	2008	0.114286	0.21646	0.239241	0.0478175	0.191747	0.209268	0.239634	0.290963	0.291572
Aegotheles cristatus	2009	0.139813	0.230614	0.26122	0.0630457	0.168902	0.194366	0.24838	0.300879	0.295627
Aegotheles cristatus	2010	0.142657	0.210347	0.250215	0.104643	0.184807	0.247116	0.229129	0.280094	0.280325
Aegotheles cristatus	2011	0.174684	0.209842	0.265012	0.129804	0.173426	0.243021	0.242383	0.269808	0.275947
Aegotheles cristatus	2012	0.189599	0.214921	0.278682	0.147578	0.18157	0.263498	0.233033	0.283747	0.280304
Aegotheles cristatus	2013	0.182192	0.180441	0.251903	0.146785	0.156458	0.238613	0.206636	0.253954	0.248809
Aegotheles cristatus	2014	0.205628	0.189681	0.271771	0.173737	0.164107	0.265545	0.20795	0.280734	0.252717
Aegotheles cristatus	2015	0.214244	0.17905	0.269323	0.186919	0.145607	0.268393	0.204087	0.285354	0.24234
Aegotheles cristatus	2016	0.240765	0.159649	0.277409	0.219793	0.144958	0.284215	0.205017	0.244116	0.230885
Aegotheles cristatus	2017	0.262537	0.202059	0.314165	0.251722	0.212339	0.361424	0.204833	0.268885	0.23197
Aegotheles cristatus	2018	0.276516	0.201741	0.319205	0.264133	0.169655	0.345399	0.203684	0.262186	0.226541
Aegotheles cristatus	2019	0.274871	0.185454	0.307737	0.219737	0.176609	0.314823	0.208702	0.241826	0.222519
Aegotheles cristatus	2020	0.269374	0.165513	0.296577	0.230203	0.142706	0.290232	0.192724	0.197856	0.202653
Aegotheles cristatus	2021	0.30905	0.196672	0.340638	0.270783	0.196254	0.346106	0.212717	0.221268	0.221132
Aegotheles cristatus	2022	0.325564	0.185934	0.347737	0.328586	0.196082	0.388897	0.216146	0.223898	0.224588
Aerodramus terraereginae	1990	0.111396	0	0.111396	0.0717064	0	0.0717064	0.332265	NA	0.332265
Aerodramus terraereginae	1991	0.102018	0.0510772	0.124393	0.0987616	0.0391924	0.0987616	0.273567	0.323883	0.300889
Aerodramus terraereginae	1992	0.0984026	0.0118437	0.110246	0.0856912	0	0.0856912	0.255519	0.0463879	0.268459
Aerodramus terraereginae	1993	0.121486	0.0274693	0.122998	0.0876976	0.0130704	0.0876976	0.258221	0.180474	0.272216
Aerodramus terraereginae	1994	0.169157	0.0102116	0.16998	0.210899	0.0485052	0.210899	0.302748	0.0956429	0.302819
Aerodramus terraereginae	1995	0.1438	0.0112612	0.144455	0.279317	0.026122	0.279317	0.317986	0.113098	0.31262
Aerodramus terraereginae	1996	0.129848	0.00606232	0.133776	0.219858	0	0.219858	0.285133	0.108221	0.292463
Aerodramus terraereginae	1997	0.107864	0.0160341	0.115525	0.146444	0.0455844	0.146444	0.287884	0.128433	0.314658
Aerodramus terraereginae	1998	0.156229	0.277649	0.304806	0.186541	0.370071	0.370071	0.299673	0.465074	0.418064
Aerodramus terraereginae	1999	0.150084	0.457814	0.465616	0.186541	0.374376	0.374376	0.264815	0.460977	0.443614
Aerodramus terraereginae	2000	0.142017	0.444352	0.452474	0.0987616	0.425609	0.425609	0.244441	0.441487	0.424186
Aerodramus terraereginae	2001	0.254352	0.459701	0.478444	0.327986	0.491805	0.540474	0.388465	0.481366	0.474222
Aerodramus terraereginae	2002	0.241874	0.402583	0.424461	0.220337	0.374374	0.393735	0.283964	0.411395	0.375588
Aerodramus terraereginae	2003	0.257684	0.359743	0.409376	0.379086	0.452277	0.564638	0.361375	0.494237	0.45529
Aerodramus terraereginae	2004	0.184016	0.292604	0.324897	0.219858	0.286524	0.332912	0.262422	0.366266	0.33696
Aerodramus terraereginae	2005	0.137711	0.315481	0.334002	0.132079	0.25229	0.298678	0.233744	0.415761	0.38808
Aerodramus terraereginae	2006	0.146014	0.21653	0.255412	0.156503	0.299428	0.315777	0.228065	0.391934	0.336924
Aerodramus terraereginae	2007	0.237129	0.337083	0.38561	0.26071	0.298678	0.353485	0.328287	0.462314	0.447594
Aerodramus terraereginae	2008	0.243615	0.331114	0.379231	0.300959	0.300959	0.347347	0.302519	0.446661	0.401406
Aerodramus terraereginae	2009	0.309561	0.348584	0.420419	0.368266	0.271722	0.414654	0.395052	0.504183	0.443643
Aerodramus terraereginae	2010	0.246588	0.266764	0.34405	0.266725	0.259863	0.29366	0.269905	0.362889	0.317929
Aerodramus terraereginae	2011	0.299961	0.272411	0.372817	0.173949	0.339596	0.339596	0.287057	0.403752	0.333729
Aerodramus terraereginae	2012	0.377707	0.273929	0.437725	0.283075	0.22671	0.355196	0.319782	0.461626	0.371801
Aerodramus terraereginae	2013	0.372453	0.216467	0.413057	0.313113	0.14515	0.313113	0.25828	0.311369	0.273375
Aerodramus terraereginae	2014	0.403417	0.234621	0.440489	0.347347	0.237925	0.393735	0.307382	0.351622	0.325767
Aerodramus terraereginae	2015	0.40105	0.198006	0.430109	0.434107	0.14451	0.434107	0.274037	0.375566	0.284529
Aerodramus terraereginae	2016	0.423079	0.232838	0.442827	0.440123	0.198055	0.440123	0.260405	0.42284	0.274929
Aerodramus terraereginae	2017	0.409308	0.289165	0.459707	0.399873	0.281598	0.480495	0.257442	0.339017	0.266853
Aerodramus terraereginae	2018	0.414841	0.25461	0.440996	0.310102	0.311035	0.330306	0.239376	0.359754	0.266393
Aerodramus terraereginae	2019	0.432464	0.27097	0.455895	0.409158	0.25229	0.428519	0.253199	0.332715	0.267791
Aerodramus terraereginae	2020	0.431947	0.210931	0.443042	0.449196	0.146444	0.449196	0.296135	0.26861	0.301533
Aerodramus terraereginae	2021	0.438923	0.238612	0.45594	0.373081	0.205902	0.373081	0.299094	0.345194	0.309362
Aerodramus terraereginae	2022	0.440423	0.24266	0.461716	0.47694	0.220775	0.47694	0.284164	0.351917	0.290571
Ailuroedus crassirostris	1990	0.157957	0.0616753	0.181104	0.190572	0.0455372	0.190572	0.36041	0.146518	0.370259
Ailuroedus crassirostris	1991	0.189586	0.0735483	0.216317	0.234582	0.0834098	0.234582	0.355883	0.168426	0.35557
Ailuroedus crassirostris	1992	0.205159	0.0875013	0.256415	0.267067	0.0613207	0.310229	0.370035	0.228935	0.385938
Ailuroedus crassirostris	1993	0.187044	0.0922529	0.228041	0.283237	0.176499	0.347599	0.35841	0.206865	0.389475
Ailuroedus crassirostris	1994	0.24213	0.104766	0.282793	0.222863	0.0925553	0.287225	0.457719	0.228077	0.449727
Ailuroedus crassirostris	1995	0.221258	0.10031	0.265249	0.269805	0.0610797	0.269805	0.343361	0.2224	0.370572
Ailuroedus crassirostris	1996	0.277402	0.121597	0.31222	0.20593	0.0657446	0.238829	0.455572	0.374888	0.523187
Ailuroedus crassirostris	1997	0.251801	0.184589	0.314001	0.241406	0.0735253	0.27287	0.355913	0.415576	0.448296
Ailuroedus crassirostris	1998	0.280988	0.486371	0.514774	0.259686	0.423627	0.423627	0.417348	0.488945	0.495119
Ailuroedus crassirostris	1999	0.301652	0.639541	0.644071	0.263997	0.479133	0.479133	0.42416	0.562586	0.554325
Ailuroedus crassirostris	2000	0.291471	0.623172	0.628563	0.259686	0.425658	0.425658	0.41863	0.571781	0.567464
Ailuroedus crassirostris	2001	0.353198	0.606771	0.615367	0.297	0.475437	0.475437	0.412876	0.535362	0.535449
Ailuroedus crassirostris	2002	0.35238	0.540188	0.567379	0.317298	0.412484	0.412484	0.360349	0.504482	0.497099
Ailuroedus crassirostris	2003	0.33591	0.507836	0.5369	0.287392	0.350794	0.364051	0.389459	0.498928	0.495005
Ailuroedus crassirostris	2004	0.326993	0.490984	0.524599	0.282942	0.412484	0.451649	0.376536	0.51295	0.481518
Ailuroedus crassirostris	2005	0.32488	0.506128	0.537583	0.274109	0.315863	0.348735	0.376099	0.534011	0.510531
Ailuroedus crassirostris	2006	0.361329	0.524115	0.556524	0.330555	0.338498	0.362018	0.410747	0.526898	0.503106
Ailuroedus crassirostris	2007	0.406676	0.542362	0.581253	0.234118	0.410205	0.425702	0.437423	0.536425	0.520763
Ailuroedus crassirostris	2008	0.384486	0.504527	0.542629	0.281684	0.378918	0.378918	0.425685	0.489298	0.473917
Ailuroedus crassirostris	2009	0.434238	0.532074	0.57546	0.330221	0.362018	0.394917	0.407959	0.465344	0.453353
Ailuroedus crassirostris	2010	0.38602	0.49717	0.539377	0.349701	0.361974	0.394872	0.369754	0.463205	0.432918
Ailuroedus crassirostris	2011	0.437196	0.495144	0.555082	0.317298	0.398572	0.445382	0.392359	0.400335	0.411438
Ailuroedus crassirostris	2012	0.490908	0.485246	0.571957	0.361991	0.362144	0.425757	0.415166	0.408744	0.424959
Ailuroedus crassirostris	2013	0.559986	0.497998	0.613904	0.375194	0.367704	0.440946	0.438434	0.416635	0.436803
Ailuroedus crassirostris	2014	0.571408	0.46535	0.610216	0.458611	0.372058	0.458611	0.419682	0.410377	0.426024
Ailuroedus crassirostris	2015	0.574779	0.428615	0.606761	0.373161	0.365673	0.436884	0.393299	0.444323	0.418278
Ailuroedus crassirostris	2016	0.577035	0.441309	0.61137	0.438329	0.344363	0.471183	0.368485	0.444613	0.397937
Ailuroedus crassirostris	2017	0.623939	0.50097	0.655379	0.429201	0.344363	0.429201	0.383269	0.45339	0.41344
Ailuroedus crassirostris	2018	0.645474	0.52173	0.670836	0.429803	0.33485	0.429803	0.371699	0.476479	0.408393
Ailuroedus crassirostris	2019	0.655033	0.50065	0.676015	0.429776	0.355551	0.440919	0.398283	0.472376	0.420761
Ailuroedus crassirostris	2020	0.650827	0.512724	0.673834	0.427744	0.377262	0.427744	0.412617	0.481125	0.435569
Ailuroedus crassirostris	2021	0.678373	0.497926	0.692571	0.404029	0.43904	0.469782	0.418552	0.452017	0.43122
Ailuroedus crassirostris	2022	0.664598	0.496944	0.68032	0.509992	0.344363	0.509992	0.446281	0.476706	0.452557
Ailuroedus melanotis	1990	0.167206	0	0.167206	0.435901	0	0.435901	0.383125	NA	0.383125
Ailuroedus melanotis	1991	0.206267	0.0776742	0.217446	0.383062	0.237719	0.383062	0.388526	0.355246	0.392407
Ailuroedus melanotis	1992	0.192854	0	0.192854	0.234208	0	0.234208	0.364005	NA	0.364005
Ailuroedus melanotis	1993	0.196657	0.0370485	0.197504	0.396718	0.231709	0.396718	0.414333	0.239692	0.407075
Ailuroedus melanotis	1994	0.280866	0.016315	0.281301	0.509848	0.12459	0.509848	0.394744	0.132573	0.392103
Ailuroedus melanotis	1995	0.268603	0.0307788	0.270395	0.422516	0.184525	0.422516	0.442098	0.309115	0.437788
Ailuroedus melanotis	1996	0.228309	0.00747006	0.233289	0.443884	0	0.443884	0.337659	0.198182	0.350566
Ailuroedus melanotis	1997	0.172677	0.0284642	0.182135	0.309115	0.12459	0.309115	0.353027	0.251376	0.417498
Ailuroedus melanotis	1998	0.254431	0.361233	0.396715	0.474124	0.619636	0.619636	0.366222	0.576573	0.522869
Ailuroedus melanotis	1999	0.247658	0.540658	0.551983	0.509848	0.549302	0.549302	0.342119	0.523559	0.50008
Ailuroedus melanotis	2000	0.218051	0.520515	0.530885	0.203969	0.549302	0.549302	0.298891	0.492385	0.480189
Ailuroedus melanotis	2001	0.342525	0.51969	0.53765	0.509848	0.619636	0.619636	0.410899	0.481	0.479023
Ailuroedus melanotis	2002	0.335675	0.477554	0.495369	0.509848	0.619636	0.619636	0.361554	0.494366	0.464331
Ailuroedus melanotis	2003	0.302766	0.413281	0.446214	0.549942	0.619636	0.619636	0.391679	0.51279	0.48541
Ailuroedus melanotis	2004	0.322132	0.36059	0.411426	0.360994	0.509848	0.509848	0.351973	0.431733	0.413768
Ailuroedus melanotis	2005	0.212426	0.374434	0.396846	0.347338	0.383062	0.383062	0.321481	0.444277	0.427292
Ailuroedus melanotis	2006	0.24525	0.288165	0.328993	0.383062	0.509848	0.509848	0.346336	0.414433	0.395705
Ailuroedus melanotis	2007	0.328038	0.389287	0.447797	0.549302	0.479608	0.549302	0.437262	0.475382	0.456128
Ailuroedus melanotis	2008	0.325149	0.365767	0.421473	0.509848	0.509848	0.509848	0.404635	0.46155	0.432039
Ailuroedus melanotis	2009	0.406691	0.375565	0.4564	0.549302	0.549302	0.549302	0.463124	0.500619	0.478769
Ailuroedus melanotis	2010	0.3572	0.314346	0.412073	0.549302	0.474124	0.549302	0.426197	0.422704	0.441329
Ailuroedus melanotis	2011	0.382434	0.356504	0.456447	0.375079	0.414533	0.414533	0.439283	0.510927	0.467087
Ailuroedus melanotis	2012	0.455327	0.346329	0.519121	0.549302	0.231709	0.549302	0.441244	0.556561	0.478817
Ailuroedus melanotis	2013	0.467077	0.317232	0.519926	0.549302	0.541319	0.549302	0.407529	0.384335	0.414591
Ailuroedus melanotis	2014	0.476046	0.281884	0.500083	0.549302	0.501865	0.549302	0.423757	0.471144	0.442242
Ailuroedus melanotis	2015	0.475197	0.205193	0.487196	0.509848	0.358495	0.509848	0.434863	0.336417	0.436082
Ailuroedus melanotis	2016	0.485153	0.302824	0.50969	0.541319	0.384293	0.541319	0.433124	0.472897	0.438523
Ailuroedus melanotis	2017	0.510358	0.386785	0.543081	0.549302	0.549302	0.549302	0.414163	0.467636	0.425223
Ailuroedus melanotis	2018	0.484194	0.340415	0.509907	0.549302	0.501865	0.549302	0.40326	0.502039	0.426416
Ailuroedus melanotis	2019	0.477587	0.337037	0.497112	0.549302	0.474124	0.549302	0.405903	0.441899	0.425051
Ailuroedus melanotis	2020	0.508777	0.276598	0.516325	0.509848	0.317098	0.509848	0.415729	0.396217	0.416388
Ailuroedus melanotis	2021	0.485723	0.329417	0.501319	0.549302	0.386792	0.549302	0.416869	0.480601	0.428789
Ailuroedus melanotis	2022	0.515144	0.296254	0.526188	0.549302	0.344839	0.549302	0.409994	0.42634	0.416175
Alectura lathami	1990	0.102624	0.0236522	0.111235	0.105518	0.0236033	0.117583	0.30311	0.070268	0.271644
Alectura lathami	1991	0.117999	0.0423222	0.134535	0.155998	0.0805472	0.155998	0.266004	0.156862	0.266327
Alectura lathami	1992	0.12099	0.0415153	0.148774	0.116081	0.0115385	0.127619	0.292075	0.120571	0.286428
Alectura lathami	1993	0.104908	0.0536205	0.129602	0.196578	0.0629836	0.208116	0.256597	0.166321	0.260312
Alectura lathami	1994	0.154659	0.0426597	0.170899	0.202201	0.0235893	0.213739	0.365628	0.136222	0.344649
Alectura lathami	1995	0.12434	0.0460794	0.144595	0.19072	0.0497133	0.212535	0.269414	0.134403	0.256416
Alectura lathami	1996	0.147714	0.051086	0.168141	0.17355	0.0188587	0.185615	0.304605	0.191823	0.32167
Alectura lathami	1997	0.137546	0.0796699	0.170111	0.176324	0.0396226	0.188058	0.260069	0.241695	0.293007
Alectura lathami	1998	0.16035	0.325749	0.353817	0.254436	0.34673	0.38796	0.283108	0.393586	0.374671
Alectura lathami	1999	0.181245	0.513907	0.522631	0.222872	0.488704	0.512834	0.317978	0.426394	0.420505
Alectura lathami	2000	0.16629	0.497088	0.50181	0.204846	0.516205	0.522886	0.274945	0.419914	0.411923
Alectura lathami	2001	0.249315	0.488125	0.499267	0.338718	0.44041	0.46454	0.354456	0.422581	0.418786
Alectura lathami	2002	0.207682	0.385101	0.404566	0.238149	0.346862	0.357565	0.259157	0.377427	0.359441
Alectura lathami	2003	0.219198	0.376578	0.40354	0.227943	0.35626	0.357019	0.294809	0.401818	0.384247
Alectura lathami	2004	0.189643	0.338013	0.363264	0.221954	0.317495	0.339996	0.24513	0.380646	0.355212
Alectura lathami	2005	0.181457	0.355614	0.377916	0.216276	0.372407	0.384462	0.256871	0.399359	0.378536
Alectura lathami	2006	0.184569	0.319791	0.349791	0.184123	0.367229	0.392118	0.255729	0.370411	0.349808
Alectura lathami	2007	0.24601	0.386438	0.422119	0.277933	0.375518	0.409256	0.32736	0.433499	0.411524
Alectura lathami	2008	0.245113	0.358168	0.396907	0.238179	0.328999	0.3609	0.317856	0.382491	0.36218
Alectura lathami	2009	0.289554	0.37459	0.425472	0.270986	0.376381	0.415209	0.31467	0.359375	0.344346
Alectura lathami	2010	0.240859	0.333278	0.380985	0.257661	0.308314	0.366492	0.258845	0.336967	0.308444
Alectura lathami	2011	0.301459	0.33444	0.405673	0.307207	0.370847	0.416697	0.279693	0.331448	0.311229
Alectura lathami	2012	0.355109	0.319946	0.430211	0.386624	0.390511	0.462189	0.303111	0.341445	0.336434
Alectura lathami	2013	0.398594	0.314819	0.451651	0.448927	0.286607	0.490471	0.303855	0.30539	0.319246
Alectura lathami	2014	0.413616	0.282089	0.448373	0.447034	0.343969	0.483585	0.308934	0.294918	0.315765
Alectura lathami	2015	0.405678	0.27876	0.448517	0.42343	0.30127	0.471673	0.285522	0.306259	0.296687
Alectura lathami	2016	0.42219	0.277776	0.451052	0.405074	0.318377	0.429203	0.279543	0.311309	0.29
Alectura lathami	2017	0.444611	0.344833	0.497627	0.429556	0.296253	0.453686	0.286025	0.333822	0.29851
Alectura lathami	2018	0.453504	0.315592	0.476551	0.418476	0.336441	0.437546	0.273408	0.327648	0.288156
Alectura lathami	2019	0.469396	0.309601	0.493404	0.434694	0.368001	0.458807	0.279259	0.31279	0.29294
Alectura lathami	2020	0.48614	0.294481	0.502248	0.437893	0.300179	0.437893	0.304094	0.306483	0.310564
Alectura lathami	2021	0.498997	0.308494	0.514544	0.427939	0.349259	0.464118	0.302733	0.29432	0.308711
Alectura lathami	2022	0.490104	0.317554	0.507681	0.503444	0.291883	0.515493	0.301741	0.314037	0.306748
Alisterus scapularis	1990	0.156922	0.034689	0.166961	0.257113	0.0626063	0.257113	0.309807	0.126662	0.310132
Alisterus scapularis	1991	0.164505	0.051977	0.177874	0.26945	0.0805507	0.279528	0.304157	0.200925	0.305662
Alisterus scapularis	1992	0.158846	0.0504131	0.182749	0.256058	0.0772723	0.309154	0.285911	0.154615	0.286795
Alisterus scapularis	1993	0.132381	0.0542485	0.153667	0.210039	0.0640544	0.229756	0.226286	0.180094	0.240203
Alisterus scapularis	1994	0.173473	0.0611789	0.20067	0.262578	0.109953	0.295946	0.320975	0.158599	0.319512
Alisterus scapularis	1995	0.162152	0.0604601	0.186375	0.225311	0.0809089	0.263691	0.263841	0.166988	0.269415
Alisterus scapularis	1996	0.188337	0.0875369	0.222061	0.35938	0.103009	0.379537	0.324614	0.288853	0.362281
Alisterus scapularis	1997	0.156228	0.115842	0.205504	0.28661	0.155323	0.306767	0.278136	0.338387	0.352805
Alisterus scapularis	1998	0.204102	0.40736	0.432962	0.371167	0.57201	0.59016	0.339315	0.451172	0.439039
Alisterus scapularis	1999	0.215576	0.562194	0.57065	0.318003	0.687842	0.687842	0.334292	0.478798	0.471417
Alisterus scapularis	2000	0.202723	0.559163	0.563362	0.346732	0.645197	0.645197	0.314435	0.481256	0.471685
Alisterus scapularis	2001	0.275068	0.540636	0.549071	0.372893	0.658487	0.658487	0.353845	0.462473	0.454541
Alisterus scapularis	2002	0.262538	0.443695	0.466386	0.42609	0.540215	0.550317	0.314061	0.412697	0.402782
Alisterus scapularis	2003	0.25498	0.416049	0.439645	0.34062	0.564612	0.567721	0.332386	0.417227	0.413563
Alisterus scapularis	2004	0.242205	0.396265	0.426774	0.331811	0.529451	0.549106	0.291305	0.406187	0.394328
Alisterus scapularis	2005	0.24873	0.417452	0.445338	0.360996	0.533692	0.542618	0.320524	0.418792	0.413688
Alisterus scapularis	2006	0.248178	0.408243	0.435102	0.377054	0.548509	0.571318	0.319836	0.411572	0.395784
Alisterus scapularis	2007	0.308651	0.445913	0.483398	0.469228	0.555129	0.589412	0.384201	0.455307	0.444029
Alisterus scapularis	2008	0.300517	0.420219	0.458544	0.444214	0.547538	0.587615	0.379378	0.426422	0.422707
Alisterus scapularis	2009	0.332199	0.414076	0.465589	0.439838	0.52981	0.567783	0.333066	0.408893	0.391511
Alisterus scapularis	2010	0.302637	0.404619	0.452373	0.436542	0.557256	0.599887	0.300679	0.410143	0.378045
Alisterus scapularis	2011	0.374991	0.402686	0.483777	0.512338	0.558908	0.599439	0.326687	0.377119	0.365962
Alisterus scapularis	2012	0.417354	0.403898	0.50232	0.569081	0.513823	0.619473	0.34172	0.396029	0.381219
Alisterus scapularis	2013	0.456359	0.396255	0.520721	0.559519	0.561654	0.650514	0.332248	0.364824	0.355468
Alisterus scapularis	2014	0.468814	0.366522	0.514324	0.602498	0.490219	0.622655	0.334025	0.370546	0.360974
Alisterus scapularis	2015	0.461874	0.330495	0.500654	0.602082	0.486801	0.611008	0.311782	0.36508	0.333735
Alisterus scapularis	2016	0.469551	0.346691	0.504617	0.615289	0.545309	0.625417	0.312141	0.395549	0.334103
Alisterus scapularis	2017	0.513935	0.397553	0.549084	0.626887	0.529576	0.657122	0.32304	0.40487	0.344541
Alisterus scapularis	2018	0.533618	0.403879	0.560131	0.674284	0.512587	0.676036	0.310721	0.413932	0.33789
Alisterus scapularis	2019	0.539321	0.386815	0.564068	0.645695	0.53958	0.655773	0.322469	0.397287	0.344603
Alisterus scapularis	2020	0.567405	0.40702	0.592399	0.710249	0.569614	0.710249	0.337129	0.407731	0.359563
Alisterus scapularis	2021	0.579231	0.397596	0.597853	0.704428	0.508435	0.704428	0.341799	0.385874	0.359346
Alisterus scapularis	2022	0.571862	0.408412	0.591341	0.721894	0.559887	0.721894	0.349433	0.403154	0.363864
Amaurornis cinerea	1990	0.0505793	0.00634091	0.05642	0.00789172	0.00989439	0.0177861	0.178159	0.0330766	0.19441
Amaurornis cinerea	1991	0.0830963	0.0256154	0.0993968	0.0450702	0.0201791	0.0553549	0.261174	0.115973	0.287401
Amaurornis cinerea	1992	0.0628201	0.0462766	0.0982591	0.0149685	0.00989439	0.0248629	0.250427	0.17706	0.289144
Amaurornis cinerea	1993	0.0709209	0.0187632	0.0770806	0.0246189	0.00989439	0.0246189	0.252634	0.087381	0.252029
Amaurornis cinerea	1994	0.0734313	0.0195314	0.0804595	0.0331312	0.00789172	0.0331312	0.228027	0.0912	0.233791
Amaurornis cinerea	1995	0.0821414	0.0230172	0.0910971	0.0426172	0.020001	0.0426172	0.247204	0.124434	0.26124
Amaurornis cinerea	1996	0.0563759	0.0226465	0.0741718	0.00789172	0.0121843	0.0121843	0.171389	0.113329	0.206769
Amaurornis cinerea	1997	0.0566352	0.0487086	0.0947861	0.0260607	0.0220787	0.0402476	0.208655	0.244578	0.297558
Amaurornis cinerea	1998	0.0978879	0.178805	0.202224	0.0336842	0.0356353	0.0414269	0.269683	0.362304	0.351688
Amaurornis cinerea	1999	0.0838805	0.371799	0.377027	0.0237898	0.103724	0.103724	0.187577	0.436228	0.416952
Amaurornis cinerea	2000	0.0823781	0.373325	0.377445	0.0463772	0.128928	0.128928	0.221918	0.454249	0.43746
Amaurornis cinerea	2001	0.156145	0.370877	0.381817	0.0486838	0.0805204	0.0829734	0.358335	0.486079	0.469706
Amaurornis cinerea	2002	0.120274	0.261241	0.274529	0.0545862	0.0749521	0.0751556	0.245443	0.375059	0.349713
Amaurornis cinerea	2003	0.128415	0.227854	0.250351	0.0517941	0.0428612	0.0517941	0.303659	0.399286	0.378885
Amaurornis cinerea	2004	0.125378	0.234109	0.255794	0.0484398	0.0493628	0.0527324	0.246821	0.388195	0.363404
Amaurornis cinerea	2005	0.113491	0.24926	0.262329	0.0415337	0.0686489	0.0711019	0.254826	0.413848	0.395788
Amaurornis cinerea	2006	0.11346	0.174395	0.202958	0.0468775	0.0567024	0.0708253	0.240639	0.336614	0.312754
Amaurornis cinerea	2007	0.136894	0.221308	0.248351	0.0351758	0.0530298	0.0720693	0.295738	0.373834	0.361969
Amaurornis cinerea	2008	0.142712	0.210812	0.245152	0.0354198	0.0466001	0.0658836	0.263196	0.363452	0.338238
Amaurornis cinerea	2009	0.175175	0.242606	0.288607	0.0486838	0.0215086	0.0486838	0.294645	0.423446	0.372516
Amaurornis cinerea	2010	0.160315	0.171179	0.239892	0.0619093	0.0427206	0.0629149	0.23471	0.326393	0.296308
Amaurornis cinerea	2011	0.19599	0.168738	0.262084	0.0756498	0.0517085	0.0901799	0.26471	0.317883	0.298372
Amaurornis cinerea	2012	0.218393	0.170034	0.275889	0.0529764	0.0487376	0.0766389	0.272287	0.385859	0.3402
Amaurornis cinerea	2013	0.233898	0.147917	0.273508	0.0661818	0.0286889	0.0737719	0.223691	0.337676	0.24541
Amaurornis cinerea	2014	0.237068	0.16047	0.284536	0.0728854	0.0453675	0.0819375	0.231333	0.371668	0.268241
Amaurornis cinerea	2015	0.259061	0.167447	0.304639	0.10712	0.0202391	0.10712	0.228382	0.406072	0.266906
Amaurornis cinerea	2016	0.291952	0.146201	0.322515	0.108225	0.00579154	0.108225	0.235264	0.300409	0.263778
Amaurornis cinerea	2017	0.303323	0.201777	0.352952	0.123228	0.0587178	0.123228	0.216824	0.376823	0.241119
Amaurornis cinerea	2018	0.31807	0.155227	0.335651	0.124682	0.0525181	0.128965	0.220013	0.232952	0.227856
Amaurornis cinerea	2019	0.338768	0.167088	0.357777	0.0976489	0.0258169	0.0976489	0.240342	0.281718	0.251185
Amaurornis cinerea	2020	0.293014	0.107612	0.305145	0.0905981	0.0374224	0.0905981	0.220392	0.175812	0.21585
Amaurornis cinerea	2021	0.341578	0.153107	0.354446	0.128554	0.0587994	0.128554	0.254052	0.260918	0.259364
Amaurornis cinerea	2022	0.346409	0.129282	0.358564	0.132451	0.0428855	0.132451	0.233145	0.21196	0.233798
Amaurornis moluccana	1990	0.130751	0.0223176	0.140357	0.0222988	0	0.0222988	0.322988	0.0683451	0.313512
Amaurornis moluccana	1991	0.137183	0.0425504	0.154388	0.0238668	0	0.0238668	0.323414	0.164302	0.32125
Amaurornis moluccana	1992	0.140388	0.0466786	0.16562	0.00852205	0	0.00852205	0.307405	0.149576	0.31835
Amaurornis moluccana	1993	0.141041	0.0486754	0.158242	0.00869445	0	0.00869445	0.29816	0.155572	0.296758
Amaurornis moluccana	1994	0.161336	0.0474161	0.175584	0.030311	0	0.030311	0.33117	0.150768	0.318614
Amaurornis moluccana	1995	0.15247	0.049864	0.173553	0.0676013	0	0.0676013	0.273324	0.150861	0.276043
Amaurornis moluccana	1996	0.16657	0.0536285	0.192153	0.0241286	0	0.0241286	0.336372	0.191309	0.35226
Amaurornis moluccana	1997	0.140131	0.0932257	0.18287	0.0220211	0	0.0220211	0.259551	0.267576	0.301317
Amaurornis moluccana	1998	0.196136	0.323716	0.358589	0.0393009	0.135634	0.135634	0.332424	0.412219	0.398648
Amaurornis moluccana	1999	0.177388	0.495591	0.501206	0.0409838	0.133271	0.134948	0.299716	0.44488	0.436813
Amaurornis moluccana	2000	0.18168	0.492572	0.499479	0.0447428	0.114541	0.114541	0.290266	0.422035	0.414801
Amaurornis moluccana	2001	0.255292	0.486479	0.497648	0.0861388	0.116067	0.136949	0.338411	0.422763	0.419527
Amaurornis moluccana	2002	0.217114	0.390332	0.409043	0.0670415	0.105551	0.110993	0.268811	0.390061	0.369391
Amaurornis moluccana	2003	0.219457	0.347739	0.375948	0.0592329	0.109231	0.130552	0.310412	0.388169	0.379508
Amaurornis moluccana	2004	0.217749	0.332379	0.3669	0.0615636	0.0831597	0.108588	0.294826	0.375511	0.373769
Amaurornis moluccana	2005	0.220663	0.367185	0.397095	0.0601826	0.0616053	0.0979211	0.295015	0.383865	0.386549
Amaurornis moluccana	2006	0.20533	0.322515	0.355746	0.0425782	0.0469342	0.0623683	0.290904	0.369781	0.354208
Amaurornis moluccana	2007	0.254199	0.364639	0.406025	0.0293086	0.0646649	0.0646649	0.335865	0.420838	0.407044
Amaurornis moluccana	2008	0.265467	0.348056	0.392509	0.052911	0.057993	0.0833547	0.327214	0.374588	0.363047
Amaurornis moluccana	2009	0.31767	0.370157	0.434052	0.0707241	0.0924793	0.101604	0.330844	0.371562	0.35428
Amaurornis moluccana	2010	0.295236	0.309952	0.397387	0.087983	0.0752154	0.108865	0.296077	0.338442	0.329034
Amaurornis moluccana	2011	0.309064	0.317582	0.402204	0.0786597	0.0860644	0.134085	0.300367	0.350862	0.333039
Amaurornis moluccana	2012	0.364959	0.330706	0.447493	0.118863	0.0546012	0.134302	0.326126	0.358532	0.36408
Amaurornis moluccana	2013	0.401928	0.303292	0.451786	0.151797	0.0725047	0.187165	0.310839	0.315189	0.323528
Amaurornis moluccana	2014	0.415108	0.301904	0.454812	0.125943	0.0199254	0.125943	0.311514	0.331741	0.323658
Amaurornis moluccana	2015	0.423045	0.274268	0.459545	0.154133	0.0544934	0.167807	0.299055	0.334058	0.310421
Amaurornis moluccana	2016	0.440596	0.292364	0.482311	0.133457	0.0680036	0.149147	0.286233	0.327844	0.298482
Amaurornis moluccana	2017	0.469867	0.333749	0.506792	0.185668	0.0764079	0.185668	0.289136	0.351689	0.303979
Amaurornis moluccana	2018	0.48436	0.310975	0.504881	0.195687	0.0968001	0.197731	0.29724	0.33651	0.308859
Amaurornis moluccana	2019	0.518147	0.328731	0.539131	0.173807	0.0667456	0.181326	0.308261	0.313347	0.313518
Amaurornis moluccana	2020	0.477726	0.277485	0.492791	0.170214	0.0819551	0.170214	0.30466	0.303728	0.310547
Amaurornis moluccana	2021	0.504938	0.320255	0.521911	0.190532	0.0677484	0.190532	0.303822	0.297743	0.307915
Amaurornis moluccana	2022	0.516401	0.298649	0.533556	0.238745	0.110856	0.238745	0.312983	0.311566	0.315598
Amaurornis phoenicurus	1990	0	0	0	0	0	0	NA	NA	NA
Amaurornis phoenicurus	1991	0	0	0	0	0	0	NA	NA	NA
Amaurornis phoenicurus	1992	0	0	0	0	0	0	NA	NA	NA
Amaurornis phoenicurus	1993	0	0	0	0	0	0	NA	NA	NA
Amaurornis phoenicurus	1994	0.387259	0	0.387259	0	0	0	0.903605	NA	0.903605
Amaurornis phoenicurus	1995	0	0	0	0	0	0	NA	NA	NA
Amaurornis phoenicurus	1996	0	0	0	0	0	0	NA	NA	NA
Amaurornis phoenicurus	1997	0	0	0	0	0	0	NA	NA	NA
Amaurornis phoenicurus	1998	0	0	0	0	0	0	NA	NA	NA
Amaurornis phoenicurus	1999	0	0.645432	0.645432	0	0.903605	0.903605	NA	0.903605	0.903605
Amaurornis phoenicurus	2000	0	0.559375	0.559375	0	0.903605	0.903605	NA	0.903605	0.903605
Amaurornis phoenicurus	2001	0	0.444059	0.444059	0	0.903605	0.903605	NA	0.763062	0.763062
Amaurornis phoenicurus	2002	0	0.616174	0.616174	0	0.903605	0.903605	NA	0.996395	0.996395
Amaurornis phoenicurus	2003	0.258173	0	0.258173	0	0	0	0.896395	NA	0.896395
Amaurornis phoenicurus	2004	0	0	0	0	0	0	NA	NA	NA
Amaurornis phoenicurus	2005	0.516346	0.516346	0.516346	0.903605	0.903605	0.903605	0.903605	0.903605	0.903605
Amaurornis phoenicurus	2006	0.573145	0.530116	0.573145	0.903605	0.903605	0.903605	0.996395	0.975034	0.986938
Amaurornis phoenicurus	2007	0	0.59897	0.59897	0	1	1	NA	0.814344	0.814344
Amaurornis phoenicurus	2008	0.500858	0.430288	0.543887	0.0963949	0	0.0963949	0.810681	0.986938	0.904087
Amaurornis phoenicurus	2009	0	0	0	0	0	0	NA	NA	NA
Amaurornis phoenicurus	2010	0.543887	0.729773	0.729773	0.0963949	1	1	0.874173	0.763062	0.846395
Amaurornis phoenicurus	2011	0.743544	0	0.743544	1	0	1	0.681761	NA	0.681761
Amaurornis phoenicurus	2012	0.0550828	0	0.0550828	0.0963949	0	0.0963949	0.0963949	NA	0.0963949
Amaurornis phoenicurus	2013	0.714286	0.385543	0.714286	1	0.0963949	1	0.66128	0.429728	0.656096
Amaurornis phoenicurus	2014	0.555941	0.342514	0.612741	0.0963949	1	1	0.882109	0.596395	0.846395
Amaurornis phoenicurus	2015	0.40103	0.514629	0.557658	0.0963949	1	1	0.951224	0.596395	0.798523
Amaurornis phoenicurus	2016	0.743544	0	0.743544	1	0	1	0.826125	NA	0.826125
Amaurornis phoenicurus	2017	0.485371	0.614457	0.628228	0.0963949	1	1	0.557933	0.696395	0.573668
Amaurornis phoenicurus	2018	0.671257	0.514629	0.728056	1	1	1	0.720248	0.671108	0.698436
Amaurornis phoenicurus	2019	0.728056	0.5284	0.728056	1	1	1	0.754931	0.536395	0.712081
Amaurornis phoenicurus	2020	0.614457	0	0.614457	1	0	1	0.839985	NA	0.839985
Amaurornis phoenicurus	2021	0.473317	0.387259	0.473317	0.903605	0.903605	0.903605	0.903605	0.903605	0.903605
Amaurornis phoenicurus	2022	0.671257	0.5284	0.671257	1	1	1	0.765839	0.429728	0.744832
Amytornis ballarae	1990	0.063339	0	0.063339	0	0	0	0.307692	NA	0.307692
Amytornis ballarae	1991	0.066044	0	0.066044	0.0769231	0	0.0769231	0.230769	NA	0.230769
Amytornis ballarae	1992	0.0908275	0.0333267	0.101588	0	0	0	0.521978	0.153846	0.509615
Amytornis ballarae	1993	0.0690532	0	0.0690532	0	0	0	0.307692	NA	0.307692
Amytornis ballarae	1994	0.0492535	0	0.0492535	0.0769231	0	0.0769231	0.384615	NA	0.384615
Amytornis ballarae	1995	0.0396886	0.0114345	0.0438466	0	0	0	0.230769	0.0769231	0.230769
Amytornis ballarae	1996	0	0	0	0	0	0	NA	NA	NA
Amytornis ballarae	1997	0.0914514	0.0445421	0.11539	0.0769231	0	0.0769231	0.307692	0.307692	0.380769
Amytornis ballarae	1998	0.0277275	0.1052	0.117304	0	0.0769231	0.0769231	0.307692	0.45584	0.513575
Amytornis ballarae	1999	0.00658351	0.318184	0.318184	0.0769231	0.153846	0.153846	0.0769231	0.547139	0.544755
Amytornis ballarae	2000	0.049469	0.443822	0.447923	0	0.230769	0.230769	0.510989	0.614822	0.619635
Amytornis ballarae	2001	0.153387	0.43041	0.437405	0.0769231	0.0769231	0.0769231	0.607692	0.635304	0.632842
Amytornis ballarae	2002	0.0745699	0.197968	0.211602	0.0769231	0.0769231	0.0769231	0.276923	0.457692	0.452198
Amytornis ballarae	2003	0.0823249	0.25781	0.265183	0.0769231	0.0769231	0.0769231	0.476427	0.598601	0.59138
Amytornis ballarae	2004	0.0895955	0.259959	0.280018	0	0.0769231	0.0769231	0.307692	0.578526	0.560029
Amytornis ballarae	2005	0.0649468	0.291466	0.298075	0	0.153846	0.153846	0.307692	0.54251	0.545166
Amytornis ballarae	2006	0.00292642	0.205668	0.205668	0	0.0769231	0.0769231	0.0769231	0.444444	0.450456
Amytornis ballarae	2007	0.107352	0.196164	0.223741	0.0769231	0.153846	0.153846	0.590571	0.574489	0.607692
Amytornis ballarae	2008	0.120699	0.224293	0.241471	0.153846	0.461538	0.461538	0.438127	0.423438	0.42809
Amytornis ballarae	2009	0.194264	0.294047	0.330561	0.153846	0.0769231	0.153846	0.576923	0.513407	0.547836
Amytornis ballarae	2010	0.134886	0.199627	0.259902	0.0769231	0.0769231	0.0769231	0.364103	0.487179	0.515322
Amytornis ballarae	2011	0.12787	0.199187	0.237684	0.0769231	0	0.0769231	0.417004	0.51486	0.485942
Amytornis ballarae	2012	0.197409	0.209118	0.288146	0.230769	0	0.230769	0.493469	0.593918	0.568109
Amytornis ballarae	2013	0.178932	0.098718	0.208851	0.153846	0.153846	0.153846	0.408851	0.454034	0.441382
Amytornis ballarae	2014	0.175142	0.128003	0.218227	0.153846	0.0769231	0.153846	0.390433	0.484615	0.455621
Amytornis ballarae	2015	0.139973	0.175633	0.225374	0.0769231	0.0769231	0.153846	0.43956	0.385942	0.442692
Amytornis ballarae	2016	0.228449	0.19437	0.311233	0.230769	0.307692	0.307692	0.346599	0.541459	0.400412
Amytornis ballarae	2017	0.226297	0.201772	0.285644	0.153846	0.0769231	0.153846	0.375931	0.595142	0.465769
Amytornis ballarae	2018	0.270701	0.0846987	0.281228	0.230769	0.0769231	0.230769	0.407692	0.309717	0.40812
Amytornis ballarae	2019	0.289948	0.167306	0.341184	0.153846	0.153846	0.153846	0.381589	0.485456	0.446205
Amytornis ballarae	2020	0.255114	0.0800895	0.284734	0.153846	0.153846	0.230769	0.407533	0.541538	0.434066
Amytornis ballarae	2021	0.323705	0.170072	0.350661	0.153846	0.153846	0.230769	0.384706	0.495726	0.404323
Amytornis ballarae	2022	0.362606	0.125445	0.371867	0.230769	0.0769231	0.230769	0.423189	0.330769	0.410417
Amytornis barbatus	1990	0.0168606	0	0.0168606	0.047619	0	0.047619	0.190476	NA	0.190476
Amytornis barbatus	1991	0.0396634	0	0.0396634	0.047619	0	0.047619	0.190476	NA	0.190476
Amytornis barbatus	1992	0.0371793	0.0310935	0.0409787	0	0.047619	0.047619	0.285714	0.190476	0.285714
Amytornis barbatus	1993	0.00796281	0.0149405	0.0229033	0	0	0	0.0952381	0.142857	0.238095
Amytornis barbatus	1994	0.00578093	0	0.00578093	0.047619	0	0.047619	0.142857	NA	0.142857
Amytornis barbatus	1995	0	0	0	0	0	0	NA	NA	NA
Amytornis barbatus	1996	0.0251963	0	0.0251963	0.047619	0	0.047619	0.142857	NA	0.142857
Amytornis barbatus	1997	0.0288727	0	0.0288727	0.047619	0	0.047619	0.0952381	NA	0.0952381
Amytornis barbatus	1998	0.00823164	0.0664057	0.0725513	0	0	0	0.190476	0.47619	0.494048
Amytornis barbatus	1999	0.0239441	0.323485	0.324042	0	0.142857	0.142857	0.190476	0.662104	0.665258
Amytornis barbatus	2000	0.113329	0.458388	0.461977	0.047619	0.142857	0.142857	0.610188	0.678411	0.689311
Amytornis barbatus	2001	0.0703132	0.3379	0.343294	0.047619	0.190476	0.190476	0.440476	0.641591	0.651344
Amytornis barbatus	2002	0.0319087	0.15244	0.155049	0	0.0952381	0.0952381	0.0952381	0.461396	0.336202
Amytornis barbatus	2003	0.0952264	0.159335	0.180725	0.047619	0	0.047619	0.491597	0.623377	0.584222
Amytornis barbatus	2004	0.0136887	0.176411	0.178454	0	0.0952381	0.0952381	0.142857	0.620352	0.605787
Amytornis barbatus	2005	0.0276498	0.187725	0.192004	0	0.0952381	0.0952381	0.190476	0.605952	0.608142
Amytornis barbatus	2006	0.0409553	0.145521	0.164128	0.0952381	0.047619	0.142857	0.190476	0.561077	0.564784
Amytornis barbatus	2007	0.0784046	0.222866	0.240966	0.047619	0.047619	0.047619	0.354113	0.59619	0.563492
Amytornis barbatus	2008	0.0915805	0.220774	0.262643	0.047619	0.0952381	0.0952381	0.403509	0.486334	0.524171
Amytornis barbatus	2009	0.168357	0.261515	0.305054	0.047619	0.0952381	0.0952381	0.47807	0.555914	0.574883
Amytornis barbatus	2010	0.0905352	0.188682	0.21115	0	0	0	0.270476	0.53869	0.522928
Amytornis barbatus	2011	0.194095	0.201275	0.28199	0.142857	0.047619	0.142857	0.5299	0.44669	0.514973
Amytornis barbatus	2012	0.153984	0.221202	0.259928	0.047619	0.047619	0.0952381	0.56044	0.574026	0.591692
Amytornis barbatus	2013	0.116948	0.0667029	0.144836	0	0.047619	0.047619	0.401587	0.43956	0.458128
Amytornis barbatus	2014	0.138601	0.104014	0.185803	0.047619	0.0952381	0.0952381	0.473958	0.418423	0.536952
Amytornis barbatus	2015	0.163049	0.125859	0.213648	0.047619	0.047619	0.0952381	0.536926	0.540931	0.595796
Amytornis barbatus	2016	0.176401	0.0992085	0.215104	0.142857	0	0.142857	0.512776	0.277855	0.469498
Amytornis barbatus	2017	0.2012	0.128737	0.248467	0.142857	0	0.142857	0.470505	0.478495	0.517949
Amytornis barbatus	2018	0.203525	0.123821	0.248155	0.238095	0.0952381	0.238095	0.612428	0.529193	0.641307
Amytornis barbatus	2019	0.234707	0.142535	0.276788	0.142857	0.142857	0.190476	0.519539	0.428571	0.585109
Amytornis barbatus	2020	0.252819	0.107645	0.265466	0.190476	0.047619	0.190476	0.45809	0.349355	0.455914
Amytornis barbatus	2021	0.279095	0.0864794	0.294223	0.238095	0.0952381	0.285714	0.508706	0.410714	0.528455
Amytornis barbatus	2022	0.309262	0.114852	0.320592	0.285714	0	0.285714	0.521407	0.414021	0.51706
Amytornis dorotheae	1990	0.0425105	0	0.0425105	0	0	0	0.214286	NA	0.214286
Amytornis dorotheae	1991	0.100099	0	0.100099	0	0	0	0.397142	NA	0.397142
Amytornis dorotheae	1992	0.125317	0.0558995	0.144978	0	0	0	0.628571	0.214286	0.62
Amytornis dorotheae	1993	0.0788148	0	0.0788148	0	0	0	0.285715	NA	0.285715
Amytornis dorotheae	1994	0.0701426	0.0142648	0.0701426	0.0714286	0	0.0714286	0.493507	0.142856	0.511904
Amytornis dorotheae	1995	0.0477707	0.0106178	0.0516317	0	0	0	0.285715	0.0714286	0.285715
Amytornis dorotheae	1996	0	0	0	0	0	0	NA	NA	NA
Amytornis dorotheae	1997	0.0864788	0.080906	0.148253	0.0714286	0.0714286	0.142857	0.357143	0.404761	0.504201
Amytornis dorotheae	1998	0.0331702	0.119269	0.129198	0.0714286	0.0714286	0.0714286	0.285715	0.518434	0.519305
Amytornis dorotheae	1999	0.00611326	0.316623	0.316623	0	0.0714286	0.0714286	0.0714286	0.563186	0.56167
Amytornis dorotheae	2000	0.0402994	0.373575	0.377998	0.0714286	0.142857	0.142857	0.571428	0.502557	0.508618
Amytornis dorotheae	2001	0.156679	0.468673	0.475776	0.0714286	0.0714286	0.0714286	0.585715	0.699312	0.68767
Amytornis dorotheae	2002	0.0940781	0.225735	0.237466	0.0714286	0.0714286	0.0714286	0.262857	0.469143	0.459048
Amytornis dorotheae	2003	0.112678	0.274477	0.284066	0.0714286	0.142857	0.142857	0.547619	0.55042	0.572425
Amytornis dorotheae	2004	0.0839328	0.285278	0.29395	0	0.0714286	0.0714286	0.357143	0.614024	0.601046
Amytornis dorotheae	2005	0.0674929	0.30709	0.313544	0	0.0714286	0.0714286	0.357143	0.550311	0.553572
Amytornis dorotheae	2006	0.0154335	0.190743	0.198691	0	0.142857	0.142857	0.142857	0.433456	0.451191
Amytornis dorotheae	2007	0.068748	0.191612	0.211507	0.0714286	0.0714286	0.0714286	0.331169	0.564935	0.547078
Amytornis dorotheae	2008	0.129741	0.237189	0.253929	0.0714286	0.214286	0.214286	0.453296	0.502704	0.50686
Amytornis dorotheae	2009	0.209542	0.342403	0.373694	0.142857	0.142857	0.214286	0.621651	0.569981	0.604785
Amytornis dorotheae	2010	0.142998	0.207465	0.259937	0.0714286	0.0714286	0.0714286	0.384499	0.436157	0.485715
Amytornis dorotheae	2011	0.13312	0.202228	0.241801	0.142857	0.0714286	0.142857	0.426407	0.556548	0.51411
Amytornis dorotheae	2012	0.227159	0.176905	0.281928	0.0714286	0	0.0714286	0.506594	0.483268	0.527267
Amytornis dorotheae	2013	0.191197	0.125288	0.223455	0	0.214286	0.214286	0.441269	0.497143	0.470808
Amytornis dorotheae	2014	0.181531	0.141993	0.232513	0.0714286	0.0714286	0.0714286	0.360953	0.430642	0.419765
Amytornis dorotheae	2015	0.169074	0.207139	0.271058	0.0714286	0.0714286	0.0714286	0.452381	0.442632	0.512316
Amytornis dorotheae	2016	0.271335	0.23727	0.354554	0.214286	0.142857	0.285715	0.458298	0.441877	0.465715
Amytornis dorotheae	2017	0.260091	0.251109	0.332125	0.214286	0.214286	0.285715	0.422381	0.623152	0.510224
Amytornis dorotheae	2018	0.270458	0.0978128	0.287187	0.142857	0	0.142857	0.371687	0.281746	0.371489
Amytornis dorotheae	2019	0.271374	0.191964	0.326651	0.0714286	0.142857	0.142857	0.387101	0.560882	0.461274
Amytornis dorotheae	2020	0.267829	0.0747308	0.295695	0.0714286	0.142857	0.214286	0.437344	0.508572	0.461927
Amytornis dorotheae	2021	0.332802	0.160215	0.354129	0.142857	0.285715	0.285715	0.394057	0.445007	0.409267
Amytornis dorotheae	2022	0.351988	0.119072	0.362756	0.285715	0.142857	0.357143	0.413489	0.281471	0.399298
Amytornis goyderi	1990	0.0104124	0	0.0104124	0	0	0	0.1	NA	0.1
Amytornis goyderi	1991	0.0273915	0	0.0273915	0	0	0	0.15	NA	0.15
Amytornis goyderi	1992	0.0219263	0.0163241	0.0239209	0	0.025	0.025	0.15	0.1	0.15
Amytornis goyderi	1993	0.00218579	0.0102089	0.0123946	0	0	0	0.025	0.075	0.1
Amytornis goyderi	1994	0.0140505	0	0.0140505	0.025	0	0.025	0.15	NA	0.15
Amytornis goyderi	1995	0.00933284	0	0.00933284	0	0	0	0.05	NA	0.05
Amytornis goyderi	1996	0.0113097	0.00507629	0.016386	0.05	0.025	0.075	0.075	0.075	0.15
Amytornis goyderi	1997	0.0211071	0	0.0211071	0	0	0	0.125	NA	0.125
Amytornis goyderi	1998	0.00989334	0.0775186	0.0829951	0	0.025	0.025	0.15	0.39434	0.398387
Amytornis goyderi	1999	0.0176812	0.252737	0.254203	0.025	0.175	0.175	0.25	0.557119	0.568237
Amytornis goyderi	2000	0.0956316	0.366245	0.372719	0.05	0.275	0.3	0.5	0.598612	0.600087
Amytornis goyderi	2001	0.0323465	0.302912	0.306138	0	0.3	0.3	0.325	0.634581	0.63732
Amytornis goyderi	2002	0.0160427	0.157336	0.159831	0	0.125	0.125	0.175	0.49569	0.492647
Amytornis goyderi	2003	0.0496801	0.146133	0.155048	0.05	0.05	0.075	0.343493	0.53236	0.528704
Amytornis goyderi	2004	0.0292626	0.159266	0.164941	0	0.125	0.125	0.3	0.573529	0.560366
Amytornis goyderi	2005	0.0236396	0.134547	0.140456	0.1	0.175	0.175	0.2	0.413866	0.433908
Amytornis goyderi	2006	0.0364178	0.138595	0.15098	0.05	0.15	0.15	0.205	0.449335	0.436422
Amytornis goyderi	2007	0.0453124	0.167043	0.178052	0.025	0.125	0.15	0.295833	0.462264	0.460304
Amytornis goyderi	2008	0.0406693	0.163121	0.177854	0.025	0.175	0.2	0.325	0.374352	0.408524
Amytornis goyderi	2009	0.124726	0.226011	0.26172	0.125	0.15	0.225	0.427778	0.474431	0.497727
Amytornis goyderi	2010	0.0830211	0.13899	0.171135	0.05	0.025	0.05	0.358537	0.461616	0.460714
Amytornis goyderi	2011	0.152056	0.198794	0.249023	0.1	0.1	0.15	0.456868	0.429321	0.485778
Amytornis goyderi	2012	0.113947	0.153681	0.191924	0.1	0.075	0.125	0.435802	0.467593	0.484259
Amytornis goyderi	2013	0.0745773	0.0553534	0.10222	0.125	0.05	0.15	0.364	0.332143	0.399171
Amytornis goyderi	2014	0.116993	0.116405	0.173493	0.1	0.025	0.1	0.465196	0.417857	0.52197
Amytornis goyderi	2015	0.136833	0.0931929	0.175243	0.15	0.1	0.2	0.464683	0.361728	0.47369
Amytornis goyderi	2016	0.166259	0.0859879	0.189719	0.2	0.05	0.225	0.418644	0.303369	0.418807
Amytornis goyderi	2017	0.185337	0.105626	0.230205	0.225	0.15	0.325	0.433491	0.425115	0.473206
Amytornis goyderi	2018	0.184712	0.112471	0.229834	0.3	0.1	0.375	0.531121	0.436287	0.572135
Amytornis goyderi	2019	0.170096	0.10601	0.202153	0.25	0.1	0.275	0.466311	0.39292	0.505663
Amytornis goyderi	2020	0.144013	0.0541296	0.156089	0.15	0.075	0.175	0.418695	0.3	0.417082
Amytornis goyderi	2021	0.197004	0.0869678	0.219951	0.225	0.05	0.225	0.440727	0.41194	0.477228
Amytornis goyderi	2022	0.235508	0.0855093	0.249082	0.175	0.025	0.175	0.476478	0.42376	0.484617
Amytornis housei	1990	0.0064724	0	0.0064724	0	0	0	0.152749	NA	0.152749
Amytornis housei	1991	0.0110031	0	0.0110031	0	0	0	0.152749	NA	0.152749
Amytornis housei	1992	0	0.118991	0.118991	0	0.0616145	0.0616145	NA	0.436585	0.436585
Amytornis housei	1993	0.082945	0	0.082945	0	0	0	0.458246	NA	0.458246
Amytornis housei	1994	0.0097086	0	0.0097086	0	0	0	0.152749	NA	0.152749
Amytornis housei	1995	0.106971	0.0415744	0.110832	0.205673	0.144058	0.205673	0.458422	0.296807	0.441755
Amytornis housei	1996	0	0	0	0	0	0	NA	NA	NA
Amytornis housei	1997	0	0.0291258	0.0291258	0	0	0	NA	0.152749	0.152749
Amytornis housei	1998	0.122141	0.13174	0.190265	0.0616145	0.0616145	0.0616145	0.507046	0.589334	0.536397
Amytornis housei	1999	0.0675274	0.375837	0.376463	0.0616145	0.214363	0.214363	0.414363	0.664139	0.66678
Amytornis housei	2000	0.0275834	0.378866	0.378866	0	0.205673	0.205673	0.214363	0.72501	0.724799
Amytornis housei	2001	0.11539	0.35768	0.366159	0.0616145	0.205673	0.205673	0.470612	0.774837	0.765694
Amytornis housei	2002	0.229735	0.339301	0.375914	0.205673	0.144058	0.205673	0.602578	0.697502	0.727987
Amytornis housei	2003	0.124408	0.201277	0.219508	0	0.0616145	0.0616145	0.686303	0.738823	0.749006
Amytornis housei	2004	0.209247	0.290449	0.309918	0.144058	0.205673	0.205673	0.576828	0.620496	0.606532
Amytornis housei	2005	0.0552832	0.296098	0.296745	0	0.0616145	0.0616145	0.295606	0.563373	0.551322
Amytornis housei	2006	0.152879	0.230637	0.2714	0	0	0	0.59986	0.480418	0.520333
Amytornis housei	2007	0.145261	0.300163	0.3144	0.0616145	0.0616145	0.0616145	0.550445	0.446506	0.499574
Amytornis housei	2008	0.113752	0.185237	0.215787	0.0616145	0.0616145	0.0616145	0.605207	0.269187	0.338377
Amytornis housei	2009	0.0828426	0.212294	0.231727	0.0616145	0.0616145	0.0616145	0.567112	0.544068	0.638298
Amytornis housei	2010	0.12251	0.117576	0.201238	0	0.0616145	0.0616145	0.710271	0.672609	0.759269
Amytornis housei	2011	0.192659	0.0265368	0.204957	0.205673	0	0.205673	0.340303	0.152749	0.351937
Amytornis housei	2012	0.145643	0.0657862	0.199187	0.0616145	0.144058	0.205673	0.679479	0.463685	0.75406
Amytornis housei	2013	0.179132	0.113113	0.241761	0.0616145	0.144058	0.205673	0.758488	0.667112	0.768011
Amytornis housei	2014	0.151191	0.205306	0.254743	0.205673	0.205673	0.205673	0.47056	0.700527	0.7052
Amytornis housei	2015	0.230317	0.227636	0.308342	0.0616145	0.0616145	0.0616145	0.732998	0.73964	0.814396
Amytornis housei	2016	0.192406	0.0731991	0.214285	0.0616145	0.0616145	0.0616145	0.617348	0.478223	0.617112
Amytornis housei	2017	0.2551	0.10513	0.272456	0.144058	0	0.144058	0.708021	0.617112	0.725445
Amytornis housei	2018	0.33453	0.142812	0.349495	0.214363	0	0.214363	0.689146	0.617112	0.676542
Amytornis housei	2019	0.35859	0.0907791	0.363028	0.205673	0.0616145	0.205673	0.648265	0.500445	0.641184
Amytornis housei	2020	0.285159	0.0701512	0.295156	0.0616145	0	0.0616145	0.475027	0.458246	0.492141
Amytornis housei	2021	0.342141	0.0867282	0.347814	0.0616145	0	0.0616145	0.691351	0.610994	0.696331
Amytornis housei	2022	0.385582	0.0825738	0.387502	0.205673	0.0616145	0.205673	0.760853	0.53894	0.762062
Amytornis merrotsyi	1990	0	0	0	0	0	0	NA	NA	NA
Amytornis merrotsyi	1991	0.0372377	0	0.0372377	0.0722466	0	0.0722466	0.340629	NA	0.340629
Amytornis merrotsyi	1992	0.0331232	0.00830836	0.0338457	0	0	0	0.353693	0.0722466	0.353693
Amytornis merrotsyi	1993	0.031154	0	0.031154	0	0	0	0.212827	NA	0.212827
Amytornis merrotsyi	1994	0.0253864	0.00448092	0.0298673	0	0	0	0.28735	0.068334	0.344493
Amytornis merrotsyi	1995	0.00906739	0.0121253	0.0188527	0	0	0	0.0722466	0.144493	0.144493
Amytornis merrotsyi	1996	0.0666116	0.00585287	0.0692129	0.0722466	0	0.0722466	0.401063	0.0647067	0.38978
Amytornis merrotsyi	1997	0.0268131	0.0568857	0.0836988	0	0	0	0.212827	0.236227	0.3092
Amytornis merrotsyi	1998	0.0376464	0.283282	0.285982	0	0	0	0.288986	0.55882	0.55613
Amytornis merrotsyi	1999	0.0372655	0.356989	0.358511	0	0.144493	0.144493	0.34978	0.564363	0.567776
Amytornis merrotsyi	2000	0.100963	0.405802	0.406469	0.0722466	0.144493	0.144493	0.47212	0.603386	0.601588
Amytornis merrotsyi	2001	0.0709958	0.412996	0.415388	0.0722466	0.140581	0.140581	0.385479	0.569775	0.564997
Amytornis merrotsyi	2002	0.0474509	0.280086	0.281727	0.0722466	0.0722466	0.0722466	0.43892	0.495943	0.49495
Amytornis merrotsyi	2003	0.0912189	0.228368	0.244737	0.0722466	0.0722466	0.0722466	0.484593	0.4979	0.520871
Amytornis merrotsyi	2004	0.0621136	0.238764	0.245245	0.0722466	0.0722466	0.0722466	0.391399	0.4107	0.41363
Amytornis merrotsyi	2005	0.084325	0.217575	0.227824	0	0.0722466	0.0722466	0.627696	0.391068	0.465864
Amytornis merrotsyi	2006	0.0591903	0.265273	0.274411	0.0722466	0.0722466	0.0722466	0.390337	0.447747	0.450115
Amytornis merrotsyi	2007	0.0621965	0.283478	0.291945	0.0722466	0.0722466	0.0722466	0.323679	0.546212	0.530557
Amytornis merrotsyi	2008	0.0713667	0.233091	0.246762	0.0722466	0.0722466	0.0722466	0.413279	0.476757	0.471916
Amytornis merrotsyi	2009	0.184818	0.313147	0.347927	0.0722466	0.0722466	0.0722466	0.436293	0.498765	0.48389
Amytornis merrotsyi	2010	0.149274	0.270346	0.296241	0.144493	0.144493	0.144493	0.504252	0.34819	0.39198
Amytornis merrotsyi	2011	0.221872	0.332239	0.370272	0.144493	0.212827	0.212827	0.518576	0.439802	0.48155
Amytornis merrotsyi	2012	0.174666	0.238297	0.293625	0.0722466	0.0722466	0.0722466	0.554689	0.282424	0.382157
Amytornis merrotsyi	2013	0.169711	0.206495	0.269861	0.144493	0	0.144493	0.458987	0.267556	0.317756
Amytornis merrotsyi	2014	0.225794	0.279908	0.33614	0.144493	0.140581	0.212827	0.510098	0.325465	0.384081
Amytornis merrotsyi	2015	0.245853	0.228019	0.316785	0.144493	0	0.144493	0.546437	0.408277	0.456845
Amytornis merrotsyi	2016	0.270896	0.18965	0.302104	0.144493	0.0722466	0.144493	0.502465	0.299483	0.417232
Amytornis merrotsyi	2017	0.267178	0.218157	0.333051	0.144493	0.0722466	0.144493	0.521003	0.27776	0.407786
Amytornis merrotsyi	2018	0.235152	0.202556	0.299882	0.0722466	0	0.0722466	0.492031	0.363253	0.460954
Amytornis merrotsyi	2019	0.246587	0.187429	0.287241	0.144493	0	0.144493	0.568678	0.439718	0.530368
Amytornis merrotsyi	2020	0.241837	0.211709	0.301716	0.144493	0.0722466	0.21674	0.490137	0.437248	0.501716
Amytornis merrotsyi	2021	0.289947	0.238472	0.335512	0.0722466	0	0.0722466	0.538169	0.521338	0.542636
Amytornis merrotsyi	2022	0.377026	0.269271	0.419201	0.288986	0	0.288986	0.608542	0.438736	0.602126
Amytornis modestus	1990	0.0295379	0	0.0295379	0	0	0	0.194992	NA	0.194992
Amytornis modestus	1991	0.0522844	0.00642676	0.0523665	0.0166817	0	0.0166817	0.382887	0.0500452	0.378504
Amytornis modestus	1992	0.0323236	0.00858648	0.0333533	0.0166817	0.0166817	0.0166817	0.233544	0.0667269	0.233544
Amytornis modestus	1993	0.023981	0.00820811	0.0321892	0	0.0166817	0.0166817	0.165914	0.0667269	0.232641
Amytornis modestus	1994	0.0169729	0.00103464	0.0180076	0.0166817	0	0.0166817	0.150136	0.0157783	0.165914
Amytornis modestus	1995	0.0195002	0.0198091	0.0362459	0	0	0	0.0834086	0.150136	0.183499
Amytornis modestus	1996	0.0385946	0.00587719	0.0434857	0	0	0	0.232641	0.0667269	0.282686
Amytornis modestus	1997	0.032924	0.00891266	0.0418367	0	0	0	0.249322	0.0500452	0.299368
Amytornis modestus	1998	0.0298445	0.141116	0.150679	0.0166817	0.0166817	0.0166817	0.233544	0.41337	0.432754
Amytornis modestus	1999	0.0447033	0.331864	0.33384	0	0.10009	0.10009	0.282686	0.573114	0.580245
Amytornis modestus	2000	0.124921	0.437593	0.446188	0.0166817	0.0500452	0.0500452	0.559436	0.618504	0.625029
Amytornis modestus	2001	0.0532174	0.37516	0.380146	0.0166817	0.0333634	0.0333634	0.419026	0.542817	0.549963
Amytornis modestus	2002	0.0503793	0.229048	0.234	0.0166817	0.0166817	0.0166817	0.33258	0.499946	0.487948
Amytornis modestus	2003	0.0688525	0.176387	0.199792	0.0166817	0.0333634	0.0333634	0.346097	0.459156	0.4788
Amytornis modestus	2004	0.0779592	0.207432	0.223609	0.0166817	0.0500452	0.0500452	0.54926	0.463649	0.521653
Amytornis modestus	2005	0.0841575	0.159736	0.18298	0.0166817	0.0500452	0.0500452	0.477499	0.380588	0.435459
Amytornis modestus	2006	0.0758269	0.184216	0.211341	0.0333634	0.116772	0.133454	0.408861	0.428709	0.458852
Amytornis modestus	2007	0.0758713	0.212569	0.234298	0	0.0667269	0.0667269	0.380623	0.456007	0.49319
Amytornis modestus	2008	0.0850618	0.195855	0.228629	0.0166817	0.0500452	0.0500452	0.433031	0.44356	0.486661
Amytornis modestus	2009	0.119011	0.233968	0.263174	0.0333634	0.0500452	0.0667269	0.398853	0.466131	0.476545
Amytornis modestus	2010	0.154019	0.238892	0.275376	0.0667269	0.0333634	0.0834086	0.519815	0.449193	0.489332
Amytornis modestus	2011	0.187065	0.27035	0.321945	0.0500452	0.116772	0.133454	0.545419	0.470475	0.528427
Amytornis modestus	2012	0.172337	0.202944	0.261833	0.0834086	0.0333634	0.0834086	0.559203	0.390865	0.47693
Amytornis modestus	2013	0.128043	0.105584	0.183733	0.0333634	0	0.0333634	0.419207	0.21348	0.32571
Amytornis modestus	2014	0.194394	0.200975	0.282447	0.0500452	0.0500452	0.10009	0.510442	0.382145	0.482596
Amytornis modestus	2015	0.191478	0.125741	0.236917	0.0166817	0	0.0166817	0.471908	0.378828	0.461807
Amytornis modestus	2016	0.220231	0.118473	0.242196	0.0667269	0	0.0667269	0.487267	0.293624	0.454654
Amytornis modestus	2017	0.236512	0.149608	0.283626	0.150136	0.0166817	0.150136	0.455305	0.304601	0.414092
Amytornis modestus	2018	0.222643	0.128479	0.260531	0.133454	0.0333634	0.150136	0.478839	0.419233	0.482404
Amytornis modestus	2019	0.205503	0.130494	0.239494	0.133454	0.0166817	0.133454	0.499723	0.476665	0.526557
Amytornis modestus	2020	0.253339	0.150365	0.28557	0.133454	0.0333634	0.150136	0.440819	0.4133	0.470815
Amytornis modestus	2021	0.288843	0.200028	0.334515	0.150136	0.0500452	0.166817	0.472857	0.520964	0.511192
Amytornis modestus	2022	0.367191	0.211061	0.396833	0.233544	0.0667269	0.250226	0.542632	0.492681	0.556603
Amytornis purnelli	1990	0.0245399	0	0.0245399	0.0246914	0	0.0246914	0.185185	NA	0.185185
Amytornis purnelli	1991	0.0246302	0	0.0246302	0.0246914	0	0.0246914	0.135802	NA	0.135802
Amytornis purnelli	1992	0.0217707	0	0.0217707	0.037037	0	0.037037	0.111111	NA	0.111111
Amytornis purnelli	1993	0.023829	0	0.023829	0.0246914	0	0.0246914	0.17284	NA	0.17284
Amytornis purnelli	1994	0.0112013	0.00635003	0.0115332	0.0246914	0.0246914	0.0246914	0.0493827	0.037037	0.0493827
Amytornis purnelli	1995	0.0205399	0.0158519	0.0315306	0.0246914	0.0123457	0.037037	0.0987654	0.0864198	0.160494
Amytornis purnelli	1996	0.0197424	0.00440436	0.0228334	0.0123457	0.0246914	0.0246914	0.0987654	0.037037	0.123457
Amytornis purnelli	1997	0.0191931	0	0.0191931	0	0	0	0.123457	NA	0.123457
Amytornis purnelli	1998	0.0246684	0.059502	0.0693879	0.0123457	0.0493827	0.0493827	0.111111	0.199463	0.204029
Amytornis purnelli	1999	0.0169892	0.188103	0.18871	0.037037	0.0740741	0.0740741	0.097151	0.393726	0.375415
Amytornis purnelli	2000	0.0505343	0.254442	0.26059	0.0617284	0.111111	0.123457	0.202943	0.459357	0.448076
Amytornis purnelli	2001	0.0455185	0.346642	0.350351	0.0493827	0.17284	0.17284	0.236251	0.546536	0.544391
Amytornis purnelli	2002	0.0309454	0.153577	0.158023	0.0246914	0.0864198	0.0864198	0.156312	0.355581	0.34239
Amytornis purnelli	2003	0.0227259	0.0864935	0.0932973	0.0123457	0.0740741	0.0740741	0.107132	0.300757	0.291893
Amytornis purnelli	2004	0.0987321	0.161295	0.174712	0.0246914	0.0493827	0.0740741	0.431701	0.379709	0.425853
Amytornis purnelli	2005	0.0663053	0.101638	0.113084	0.0246914	0.037037	0.0493827	0.396085	0.403628	0.432893
Amytornis purnelli	2006	0.0592374	0.119092	0.128685	0.0493827	0.0740741	0.0864198	0.265129	0.407264	0.385198
Amytornis purnelli	2007	0.0410633	0.0818554	0.0975927	0.0740741	0.0493827	0.0864198	0.248299	0.324269	0.320061
Amytornis purnelli	2008	0.0451858	0.0776394	0.0956812	0.037037	0.0740741	0.0740741	0.177859	0.20797	0.218612
Amytornis purnelli	2009	0.0374087	0.114125	0.123704	0.0246914	0.0864198	0.0864198	0.179012	0.272166	0.28328
Amytornis purnelli	2010	0.104122	0.140471	0.174407	0.0987654	0.0864198	0.123457	0.259022	0.284673	0.305674
Amytornis purnelli	2011	0.0828682	0.103225	0.13131	0.0617284	0.0740741	0.0740741	0.23188	0.256314	0.262626
Amytornis purnelli	2012	0.0722124	0.12262	0.148103	0.0740741	0.0617284	0.111111	0.233753	0.333543	0.348115
Amytornis purnelli	2013	0.0911483	0.0331578	0.106122	0.0617284	0.0246914	0.0864198	0.256085	0.170959	0.282251
Amytornis purnelli	2014	0.0966764	0.0828148	0.133308	0.0617284	0.0493827	0.0864198	0.220091	0.287015	0.278345
Amytornis purnelli	2015	0.105386	0.0543801	0.124129	0.0987654	0.0493827	0.111111	0.22167	0.178324	0.236469
Amytornis purnelli	2016	0.118041	0.0951136	0.159855	0.0740741	0.037037	0.0864198	0.256565	0.172573	0.278874
Amytornis purnelli	2017	0.142626	0.0856794	0.172532	0.0987654	0.0493827	0.111111	0.246587	0.263261	0.278628
Amytornis purnelli	2018	0.127846	0.0514595	0.142193	0.0987654	0.0493827	0.111111	0.226103	0.270526	0.240925
Amytornis purnelli	2019	0.10497	0.0526984	0.121649	0.0987654	0.0246914	0.111111	0.249003	0.279402	0.28064
Amytornis purnelli	2020	0.0863744	0.021304	0.0910759	0.0864198	0	0.0864198	0.242714	0.146007	0.245054
Amytornis purnelli	2021	0.147045	0.0909201	0.171321	0.111111	0.0740741	0.123457	0.272174	0.322983	0.294209
Amytornis purnelli	2022	0.153432	0.0629777	0.159629	0.123457	0.0617284	0.123457	0.248235	0.260438	0.251333
Amytornis striatus	1990	0.0205916	0.00551967	0.0239539	0.0042461	0.0042461	0.0042461	0.121806	0.0298348	0.135987
Amytornis striatus	1991	0.0254646	0.000784906	0.025921	0.0254766	0	0.0254766	0.156596	0.00716113	0.156596
Amytornis striatus	1992	0.0183167	0.00339622	0.0205139	0.0042461	0	0.0042461	0.114605	0.0212305	0.123097
Amytornis striatus	1993	0.0235995	0.00312943	0.0265402	0.0042461	0	0.0042461	0.154164	0.0166271	0.166545
Amytornis striatus	1994	0.0212165	0.0051143	0.0223898	0.0127383	0	0.0127383	0.117898	0.0298348	0.122144
Amytornis striatus	1995	0.0223949	0.00876505	0.0279601	0.0042461	0	0.0042461	0.117781	0.0562852	0.147504
Amytornis striatus	1996	0.0196277	0.00731985	0.0239092	0.00849221	0.0042461	0.00849221	0.11512	0.068238	0.156881
Amytornis striatus	1997	0.0169437	0.0120664	0.0275783	0.0042461	0.0042461	0.00849221	0.127309	0.0696578	0.175736
Amytornis striatus	1998	0.0217463	0.11444	0.120032	0.0169844	0.0297227	0.042461	0.123121	0.295101	0.293252
Amytornis striatus	1999	0.0320741	0.275488	0.276632	0.0212305	0.076421	0.076421	0.156252	0.381019	0.374594
Amytornis striatus	2000	0.0489636	0.289309	0.292385	0.0169844	0.0849221	0.0934143	0.228586	0.408962	0.40483
Amytornis striatus	2001	0.0387344	0.313402	0.315352	0.0127383	0.0849221	0.0849221	0.15289	0.428691	0.411732
Amytornis striatus	2002	0.0489873	0.203741	0.208952	0.0169844	0.042461	0.042461	0.206625	0.362708	0.350103
Amytornis striatus	2003	0.0294866	0.120976	0.126642	0.0212305	0.0212305	0.0297227	0.0889506	0.228309	0.200985
Amytornis striatus	2004	0.0592575	0.180953	0.189502	0.0127383	0.0254766	0.0297227	0.283438	0.378847	0.39163
Amytornis striatus	2005	0.0811569	0.166303	0.17586	0.0169844	0.0381569	0.042403	0.464466	0.395234	0.442069
Amytornis striatus	2006	0.0598005	0.160945	0.172494	0.0169844	0.0297227	0.0382149	0.267019	0.339924	0.34379
Amytornis striatus	2007	0.0567566	0.166151	0.177964	0.0297227	0.0467072	0.0551994	0.301313	0.344799	0.357686
Amytornis striatus	2008	0.0497022	0.123696	0.13787	0.0339688	0.0269198	0.0439042	0.189708	0.259117	0.265477
Amytornis striatus	2009	0.0614442	0.135119	0.152577	0.0297227	0.0127383	0.0339688	0.251502	0.278009	0.295163
Amytornis striatus	2010	0.08527	0.147812	0.174974	0.042461	0.0297227	0.0467072	0.239716	0.27745	0.295028
Amytornis striatus	2011	0.0993598	0.130529	0.16816	0.042461	0.0297227	0.0594455	0.253769	0.248017	0.285701
Amytornis striatus	2012	0.0988593	0.138758	0.180993	0.0297138	0.0169844	0.038206	0.272246	0.288189	0.329224
Amytornis striatus	2013	0.0920828	0.0922265	0.143545	0.0279292	0.00849221	0.0364214	0.24864	0.226117	0.280547
Amytornis striatus	2014	0.114875	0.122262	0.180202	0.0339688	0.0254766	0.0467072	0.273296	0.260123	0.305658
Amytornis striatus	2015	0.110102	0.0982096	0.153348	0.0254766	0.0169844	0.0339688	0.240638	0.265039	0.278315
Amytornis striatus	2016	0.132365	0.0879415	0.162148	0.0509533	0.0127383	0.0551994	0.271134	0.205003	0.276051
Amytornis striatus	2017	0.157054	0.118528	0.202811	0.0467072	0.0254766	0.0551994	0.273743	0.272241	0.293921
Amytornis striatus	2018	0.159672	0.135224	0.212808	0.0636826	0.0254766	0.0721748	0.280012	0.332326	0.345934
Amytornis striatus	2019	0.148709	0.089526	0.17103	0.0636916	0.0169844	0.0636916	0.271475	0.288629	0.297559
Amytornis striatus	2020	0.132244	0.0784983	0.153979	0.0551994	0.00849221	0.0551994	0.264153	0.222572	0.271331
Amytornis striatus	2021	0.17441	0.124714	0.212176	0.0763718	0.0336115	0.0929989	0.286361	0.309274	0.308418
Amytornis striatus	2022	0.195771	0.0959114	0.212668	0.0976604	0.0212305	0.0976604	0.280443	0.241247	0.281696
Amytornis textilis	1990	0.000546352	0	0.000546352	0	0	0	0.103328	NA	0.103328
Amytornis textilis	1991	0.016951	0	0.016951	0	0	0	0.228699	NA	0.228699
Amytornis textilis	1992	0.002902	0	0.002902	0.00985198	0	0.00985198	0.0522012	NA	0.0522012
Amytornis textilis	1993	0.034514	0.00379814	0.0383122	0.030343	0	0.030343	0.209276	0.0423493	0.251625
Amytornis textilis	1994	0.0128551	0.00761611	0.0204712	0	0.00985198	0.00985198	0.112972	0.0956205	0.208593
Amytornis textilis	1995	0.0303872	0.0283564	0.04664	0.00985198	0	0.00985198	0.183189	0.177545	0.229429
Amytornis textilis	1996	0.0691425	0.018277	0.0798211	0.00985198	0	0.00985198	0.409969	0.0427147	0.40237
Amytornis textilis	1997	0.0294829	0.0532682	0.070488	0.00985198	0.00985198	0.00985198	0.164527	0.159421	0.225843
Amytornis textilis	1998	0.0234037	0.265144	0.269204	0.0242246	0.109659	0.109659	0.205661	0.50347	0.499421
Amytornis textilis	1999	0.0249565	0.354409	0.355877	0.0535884	0.109993	0.109993	0.205067	0.503053	0.503978
Amytornis textilis	2000	0.0662545	0.394511	0.395497	0.0437364	0.116111	0.116111	0.381873	0.500962	0.501628
Amytornis textilis	2001	0.0615939	0.344274	0.347508	0.0581091	0.0535884	0.0679611	0.267368	0.494028	0.490992
Amytornis textilis	2002	0.053147	0.243127	0.248011	0.0535884	0.0535884	0.0535884	0.482197	0.465653	0.469523
Amytornis textilis	2003	0.0416622	0.22372	0.231065	0.00985198	0.142178	0.142178	0.206676	0.414781	0.415904
Amytornis textilis	2004	0.0762903	0.266667	0.27592	0.00985198	0.0535884	0.0535884	0.471139	0.435824	0.463975
Amytornis textilis	2005	0.0877311	0.217626	0.229735	0.00985198	0.0535884	0.0535884	0.504734	0.409678	0.469123
Amytornis textilis	2006	0.0625479	0.256168	0.26928	0	0.0535884	0.0535884	0.409718	0.465562	0.486887
Amytornis textilis	2007	0.070088	0.265945	0.277092	0.0535884	0.0998291	0.0998291	0.393283	0.460625	0.466372
Amytornis textilis	2008	0.0648346	0.212884	0.230343	0.0679611	0.0560927	0.114202	0.331571	0.421509	0.417428
Amytornis textilis	2009	0.103913	0.194037	0.22399	0.00985198	0	0.00985198	0.329329	0.333176	0.336822
Amytornis textilis	2010	0.119885	0.220165	0.259125	0.0998291	0.00985198	0.0998291	0.456474	0.326267	0.353647
Amytornis textilis	2011	0.141749	0.261779	0.295426	0.0998291	0.0560927	0.0998291	0.441805	0.351345	0.364937
Amytornis textilis	2012	0.154799	0.200327	0.262414	0.0956205	0	0.0956205	0.482693	0.241249	0.334361
Amytornis textilis	2013	0.123242	0.229877	0.2662	0.0998291	0.0423493	0.142178	0.373401	0.291208	0.311223
Amytornis textilis	2014	0.153374	0.193206	0.236037	0.0679611	0.0535884	0.0679611	0.473123	0.282204	0.32888
Amytornis textilis	2015	0.177038	0.226455	0.280213	0.0956205	0.00985198	0.0956205	0.430696	0.419212	0.442735
Amytornis textilis	2016	0.214134	0.200364	0.273541	0.156234	0.0535884	0.156234	0.426445	0.310405	0.36855
Amytornis textilis	2017	0.2016	0.197989	0.270608	0.0956205	0.188102	0.188102	0.41803	0.297001	0.346222
Amytornis textilis	2018	0.229548	0.206777	0.284844	0.141861	0.0956205	0.141861	0.443731	0.407083	0.448398
Amytornis textilis	2019	0.211637	0.188833	0.263513	0.156234	0.141861	0.156234	0.410565	0.434895	0.426238
Amytornis textilis	2020	0.225166	0.192969	0.279951	0.173887	0.0740794	0.173887	0.453515	0.452795	0.457948
Amytornis textilis	2021	0.256899	0.225101	0.310194	0.188102	0.0998291	0.188102	0.442982	0.457264	0.459247
Amytornis textilis	2022	0.32843	0.234838	0.373422	0.222966	0.156234	0.222966	0.499058	0.457399	0.49364
Amytornis woodwardi	1990	0.237332	0	0.237332	0	0	0	0.492331	NA	0.492331
Amytornis woodwardi	1991	0.211985	0	0.211985	0.17163	0	0.17163	0.492331	NA	0.492331
Amytornis woodwardi	1992	0.197418	0.125593	0.224434	0.17163	0.17163	0.17163	0.428809	0.431812	0.492331
Amytornis woodwardi	1993	0.144583	0.0451212	0.150866	0	0	0	0.480701	0.149071	0.474547
Amytornis woodwardi	1994	0.140345	0.0599712	0.153482	0	0	0	0.320701	0.149071	0.281147
Amytornis woodwardi	1995	0.242084	0.019745	0.242084	0.17163	0	0.17163	0.404885	0.17163	0.421799
Amytornis woodwardi	1996	0.137433	0	0.137433	0	0	0	0.362368	NA	0.362368
Amytornis woodwardi	1997	0.141367	0.133052	0.18716	0	0.17163	0.17163	0.481991	0.492331	0.492331
Amytornis woodwardi	1998	0.213734	0.252185	0.281328	0.17163	0.17163	0.17163	0.492331	0.472875	0.498013
Amytornis woodwardi	1999	0.171706	0.340224	0.351189	0.17163	0.17163	0.17163	0.492331	0.512003	0.509425
Amytornis woodwardi	2000	0.194734	0.481407	0.495233	0.17163	0.34326	0.34326	0.511562	0.647991	0.621119
Amytornis woodwardi	2001	0.180814	0.436021	0.441537	0.17163	0.34326	0.34326	0.456504	0.585158	0.564658
Amytornis woodwardi	2002	0.161156	0.258576	0.272367	0.17163	0.17163	0.17163	0.429071	0.45567	0.459356
Amytornis woodwardi	2003	0.151282	0.2366	0.255122	0	0.17163	0.17163	0.403617	0.52552	0.480121
Amytornis woodwardi	2004	0.272868	0.265786	0.351241	0	0.17163	0.17163	0.410175	0.451136	0.427408
Amytornis woodwardi	2005	0.303566	0.300586	0.359813	0	0	0	0.36595	0.477328	0.396359
Amytornis woodwardi	2006	0.20826	0.219356	0.288975	0	0	0	0.479431	0.373333	0.411097
Amytornis woodwardi	2007	0.210706	0.207068	0.261287	0.17163	0	0.17163	0.455029	0.492331	0.493115
Amytornis woodwardi	2008	0.255864	0.244646	0.307166	0	0.17163	0.17163	0.393165	0.479238	0.425246
Amytornis woodwardi	2009	0.340718	0.23857	0.365451	0.17163	0.17163	0.17163	0.498333	0.481078	0.491244
Amytornis woodwardi	2010	0.378011	0.175161	0.397376	0	0	0	0.457956	0.492331	0.471644
Amytornis woodwardi	2011	0.272627	0.196924	0.309888	0	0	0	0.43708	0.336237	0.394687
Amytornis woodwardi	2012	0.235428	0.23986	0.303676	0	0.17163	0.17163	0.373333	0.574938	0.429706
Amytornis woodwardi	2013	0.303182	0.2313	0.369781	0	0	0	0.385108	0.663961	0.449553
Amytornis woodwardi	2014	0.288937	0.259736	0.366977	0.17163	0.17163	0.17163	0.377358	0.580566	0.428393
Amytornis woodwardi	2015	0.359326	0.241029	0.423506	0	0	0	0.449655	0.653045	0.485583
Amytornis woodwardi	2016	0.368327	0.236354	0.472523	0.320701	0	0.320701	0.429215	0.664598	0.460199
Amytornis woodwardi	2017	0.407971	0.249606	0.46967	0.17163	0	0.17163	0.390801	0.509973	0.415653
Amytornis woodwardi	2018	0.418498	0.160283	0.41964	0.17163	0	0.17163	0.369335	0.27712	0.365145
Amytornis woodwardi	2019	0.498336	0.269416	0.51259	0.17163	0	0.17163	0.400444	0.540178	0.418207
Amytornis woodwardi	2020	0.355858	0.131996	0.368222	0.17163	0	0.17163	0.377081	0.51407	0.399868
Amytornis woodwardi	2021	0.401947	0.215884	0.408125	0	0	0	0.397318	0.492331	0.417362
Amytornis woodwardi	2022	0.477439	0.195531	0.499567	0.34326	0	0.34326	0.384712	0.478596	0.387978
Anas castanea	1990	0.0775133	0.0223923	0.0893234	0.0623961	0.0247891	0.0747747	0.250683	0.0932368	0.23973
Anas castanea	1991	0.0881656	0.025969	0.0984623	0.075039	0.0236723	0.0814518	0.246839	0.118281	0.247608
Anas castanea	1992	0.0762055	0.0289974	0.0904536	0.0728913	0.0340149	0.0861206	0.217163	0.116453	0.219788
Anas castanea	1993	0.0670489	0.0298905	0.0832554	0.0566111	0.0255389	0.0623382	0.183438	0.135538	0.192552
Anas castanea	1994	0.0779818	0.0320725	0.0957936	0.0519374	0.0296778	0.0656544	0.233901	0.111392	0.230582
Anas castanea	1995	0.0795799	0.0352329	0.0999734	0.0678593	0.0331662	0.0775597	0.207096	0.115811	0.20721
Anas castanea	1996	0.0954869	0.0537841	0.122224	0.083303	0.0402772	0.0961221	0.258367	0.146492	0.222499
Anas castanea	1997	0.0802924	0.0754684	0.125703	0.0657268	0.061543	0.0910377	0.220488	0.189858	0.223069
Anas castanea	1998	0.0995423	0.26951	0.282556	0.100595	0.19326	0.209051	0.259868	0.327154	0.326129
Anas castanea	1999	0.122527	0.438621	0.44285	0.0951042	0.288855	0.288855	0.285414	0.393457	0.391222
Anas castanea	2000	0.128047	0.484307	0.487195	0.0957957	0.277588	0.280529	0.282796	0.41827	0.413557
Anas castanea	2001	0.150026	0.452581	0.458003	0.0981159	0.29521	0.296411	0.283822	0.394818	0.39022
Anas castanea	2002	0.143076	0.329232	0.342165	0.101867	0.220728	0.22637	0.248577	0.336949	0.332615
Anas castanea	2003	0.13859	0.293131	0.309713	0.109472	0.180333	0.190161	0.254626	0.328515	0.322482
Anas castanea	2004	0.136285	0.297435	0.315301	0.111719	0.173004	0.194207	0.246195	0.334624	0.326651
Anas castanea	2005	0.142074	0.291345	0.310017	0.119837	0.182128	0.195892	0.284022	0.337644	0.343491
Anas castanea	2006	0.138728	0.293644	0.314807	0.11909	0.178782	0.202522	0.250244	0.354965	0.344882
Anas castanea	2007	0.176111	0.317702	0.344119	0.150058	0.209505	0.235384	0.32187	0.37517	0.374508
Anas castanea	2008	0.17294	0.306157	0.334298	0.13119	0.192771	0.212933	0.304452	0.366834	0.366102
Anas castanea	2009	0.205531	0.322673	0.359767	0.13472	0.188597	0.213506	0.288872	0.354326	0.349319
Anas castanea	2010	0.205906	0.301946	0.345577	0.138742	0.186609	0.201476	0.269221	0.342056	0.336969
Anas castanea	2011	0.250005	0.311048	0.372273	0.19638	0.185836	0.24206	0.281543	0.340677	0.333873
Anas castanea	2012	0.266064	0.311436	0.381279	0.193317	0.179412	0.236355	0.269152	0.355665	0.331302
Anas castanea	2013	0.264112	0.271926	0.355393	0.184419	0.186399	0.239224	0.251866	0.337318	0.315982
Anas castanea	2014	0.293299	0.269321	0.366124	0.217586	0.195439	0.246405	0.252754	0.344043	0.306611
Anas castanea	2015	0.305538	0.25585	0.369931	0.232373	0.180068	0.262649	0.24707	0.336028	0.288329
Anas castanea	2016	0.331127	0.238882	0.375607	0.219308	0.145008	0.235248	0.242473	0.314185	0.276892
Anas castanea	2017	0.348635	0.280675	0.403843	0.26888	0.210093	0.307069	0.245429	0.332906	0.281928
Anas castanea	2018	0.359245	0.280505	0.404767	0.298066	0.205857	0.316979	0.24339	0.326144	0.271841
Anas castanea	2019	0.361216	0.27197	0.404448	0.289426	0.197907	0.300737	0.249223	0.309503	0.272757
Anas castanea	2020	0.381611	0.264092	0.416688	0.271059	0.19575	0.301752	0.243504	0.280134	0.264793
Anas castanea	2021	0.410025	0.281961	0.442958	0.327292	0.19773	0.347903	0.258569	0.289748	0.275059
Anas castanea	2022	0.434313	0.289004	0.462659	0.304595	0.208589	0.329659	0.265321	0.30269	0.280689
Anas gracilis	1990	0.0498887	0.0136484	0.0579583	0.0823872	0.0279406	0.0996877	0.194459	0.0636683	0.193188
Anas gracilis	1991	0.0593163	0.0164649	0.0671054	0.094775	0.0332903	0.111378	0.204217	0.0799341	0.206309
Anas gracilis	1992	0.0477882	0.0224343	0.0609824	0.0937268	0.0367108	0.104918	0.181643	0.103524	0.190977
Anas gracilis	1993	0.047063	0.0189881	0.0574675	0.0732292	0.0353609	0.0919633	0.168136	0.105844	0.170623
Anas gracilis	1994	0.0497468	0.0206908	0.0615618	0.0895645	0.0401027	0.111613	0.179384	0.0881734	0.184585
Anas gracilis	1995	0.0542932	0.025073	0.0689486	0.0849193	0.0423324	0.105181	0.174772	0.104376	0.18191
Anas gracilis	1996	0.0574141	0.0318366	0.0743016	0.0946004	0.0589442	0.128668	0.194029	0.104856	0.168727
Anas gracilis	1997	0.0504305	0.0509233	0.0837556	0.0831771	0.076806	0.123932	0.173229	0.137897	0.170505
Anas gracilis	1998	0.0670708	0.191367	0.20341	0.100174	0.272375	0.285248	0.219541	0.266389	0.269749
Anas gracilis	1999	0.0756681	0.360146	0.363322	0.136274	0.496944	0.504073	0.216937	0.338474	0.335435
Anas gracilis	2000	0.0852425	0.385139	0.388502	0.1187	0.529794	0.534161	0.239596	0.362904	0.359373
Anas gracilis	2001	0.102415	0.37743	0.382223	0.158362	0.567814	0.573627	0.24797	0.35355	0.34962
Anas gracilis	2002	0.0982412	0.262228	0.272362	0.155795	0.40437	0.412141	0.218184	0.296014	0.289597
Anas gracilis	2003	0.0904191	0.218534	0.231665	0.157078	0.36089	0.378241	0.212518	0.272027	0.265805
Anas gracilis	2004	0.100895	0.241385	0.257011	0.157946	0.373803	0.391149	0.221079	0.30005	0.293321
Anas gracilis	2005	0.111866	0.235153	0.249621	0.152136	0.370528	0.387041	0.279292	0.304934	0.314534
Anas gracilis	2006	0.102708	0.225636	0.243937	0.159443	0.334229	0.354982	0.227576	0.297115	0.29314
Anas gracilis	2007	0.123135	0.241241	0.262134	0.186818	0.342294	0.361887	0.274466	0.323364	0.322177
Anas gracilis	2008	0.115716	0.219104	0.242192	0.195591	0.360352	0.387634	0.241435	0.292919	0.293622
Anas gracilis	2009	0.14128	0.233239	0.263957	0.197632	0.345014	0.378773	0.249841	0.302735	0.29744
Anas gracilis	2010	0.14434	0.211385	0.251665	0.211207	0.339686	0.374866	0.230438	0.279695	0.28014
Anas gracilis	2011	0.176775	0.212439	0.268236	0.281733	0.356894	0.411629	0.243947	0.271699	0.277776
Anas gracilis	2012	0.191676	0.215574	0.27996	0.312751	0.337079	0.42484	0.234485	0.284151	0.280637
Anas gracilis	2013	0.183337	0.182666	0.253908	0.314004	0.31177	0.40102	0.207235	0.255847	0.25011
Anas gracilis	2014	0.207774	0.191073	0.273923	0.327246	0.290735	0.403219	0.209244	0.282073	0.254051
Anas gracilis	2015	0.216828	0.181182	0.272494	0.349737	0.277972	0.412695	0.205434	0.287007	0.243762
Anas gracilis	2016	0.243691	0.161294	0.280429	0.339385	0.23403	0.381947	0.206459	0.245807	0.232408
Anas gracilis	2017	0.265544	0.203846	0.317108	0.427312	0.321504	0.488815	0.206096	0.270118	0.233377
Anas gracilis	2018	0.279211	0.203508	0.321765	0.459697	0.327763	0.496511	0.20458	0.262933	0.227402
Anas gracilis	2019	0.277522	0.187243	0.310387	0.440784	0.317218	0.4793	0.209624	0.242664	0.223363
Anas gracilis	2020	0.272432	0.167605	0.299973	0.432936	0.292423	0.462558	0.193801	0.199022	0.203768
Anas gracilis	2021	0.311648	0.198459	0.343142	0.490533	0.3158	0.518116	0.21382	0.22206	0.222236
Anas gracilis	2022	0.328154	0.188267	0.350601	0.480999	0.319244	0.509725	0.21734	0.225361	0.225843
Anas superciliosa	1990	0.0523601	0.0143274	0.0608312	0.114959	0.0323697	0.131929	0.200544	0.0668354	0.199257
Anas superciliosa	1991	0.0620666	0.0172865	0.0702456	0.13097	0.0403387	0.147517	0.210505	0.0839161	0.212377
Anas superciliosa	1992	0.0501655	0.0235503	0.0640161	0.111014	0.0480897	0.127368	0.18633	0.108674	0.196001
Anas superciliosa	1993	0.048965	0.0197057	0.0596601	0.0869932	0.0553303	0.113788	0.1714	0.109639	0.173971
Anas superciliosa	1994	0.0522214	0.0215046	0.0644087	0.120907	0.0559145	0.148859	0.185243	0.0898924	0.189752
Anas superciliosa	1995	0.056994	0.0263202	0.0723784	0.117859	0.0619699	0.146779	0.180382	0.107473	0.18646
Anas superciliosa	1996	0.0600966	0.0334291	0.0778329	0.129272	0.0738738	0.156419	0.198877	0.108555	0.173107
Anas superciliosa	1997	0.0529399	0.0531005	0.0875668	0.120078	0.111438	0.176207	0.178688	0.142448	0.175465
Anas superciliosa	1998	0.0703692	0.195361	0.207983	0.152398	0.317697	0.330061	0.22566	0.270618	0.274183
Anas superciliosa	1999	0.078708	0.368762	0.372052	0.169678	0.538782	0.541935	0.221865	0.344739	0.341591
Anas superciliosa	2000	0.0891418	0.393771	0.397183	0.145566	0.553312	0.553312	0.245203	0.366908	0.363404
Anas superciliosa	2001	0.107514	0.388074	0.393105	0.207924	0.608532	0.611799	0.253918	0.35957	0.355557
Anas superciliosa	2002	0.10141	0.267754	0.278217	0.186083	0.432502	0.441793	0.220336	0.297691	0.291927
Anas superciliosa	2003	0.0948975	0.22804	0.241803	0.1777	0.384876	0.400159	0.218076	0.277716	0.271744
Anas superciliosa	2004	0.106167	0.250956	0.267401	0.202599	0.397823	0.41954	0.227947	0.3069	0.300529
Anas superciliosa	2005	0.11547	0.242535	0.257402	0.199213	0.375838	0.385923	0.281243	0.309832	0.318977
Anas superciliosa	2006	0.105045	0.230333	0.248914	0.184113	0.35345	0.371919	0.22803	0.301588	0.296826
Anas superciliosa	2007	0.126856	0.245832	0.267569	0.221564	0.39902	0.414584	0.27819	0.32467	0.324405
Anas superciliosa	2008	0.121219	0.228397	0.2525	0.227944	0.388224	0.404658	0.248067	0.299107	0.300016
Anas superciliosa	2009	0.147904	0.242327	0.274678	0.274931	0.394621	0.430667	0.254635	0.308606	0.303256
Anas superciliosa	2010	0.151508	0.219484	0.261862	0.259863	0.373938	0.421169	0.235919	0.285757	0.286683
Anas superciliosa	2011	0.184969	0.220555	0.278904	0.318301	0.397295	0.453969	0.249747	0.277539	0.28368
Anas superciliosa	2012	0.197864	0.224059	0.289503	0.34052	0.392306	0.461022	0.23711	0.290822	0.285719
Anas superciliosa	2013	0.193176	0.189378	0.264896	0.323186	0.326014	0.407231	0.213581	0.26122	0.256452
Anas superciliosa	2014	0.216433	0.194197	0.280613	0.352197	0.313286	0.412334	0.213803	0.28208	0.255815
Anas superciliosa	2015	0.226914	0.188303	0.283965	0.361603	0.313341	0.425059	0.210061	0.291972	0.248395
Anas superciliosa	2016	0.253761	0.168281	0.291765	0.384053	0.281508	0.426273	0.211102	0.251425	0.237424
Anas superciliosa	2017	0.277857	0.210454	0.329107	0.435748	0.339222	0.488571	0.210764	0.275503	0.23834
Anas superciliosa	2018	0.290024	0.205424	0.329105	0.429868	0.32466	0.463898	0.209763	0.260335	0.229765
Anas superciliosa	2019	0.289718	0.195917	0.32409	0.440788	0.311599	0.469957	0.215116	0.24884	0.229035
Anas superciliosa	2020	0.285563	0.175895	0.314443	0.429005	0.289277	0.454269	0.199286	0.205073	0.209445
Anas superciliosa	2021	0.324891	0.205707	0.356321	0.470819	0.323466	0.494166	0.218693	0.22742	0.227525
Anas superciliosa	2022	0.341857	0.19651	0.365189	0.472453	0.300458	0.492386	0.222419	0.230195	0.230991
Anhinga novaehollandiae	1990	0.0538589	0.0150075	0.0626949	0.0646442	0.0160839	0.0769417	0.200632	0.0676385	0.198818
Anhinga novaehollandiae	1991	0.0648286	0.0179991	0.0733643	0.0697087	0.0178589	0.0761204	0.213907	0.0890584	0.215907
Anhinga novaehollandiae	1992	0.0535636	0.0254589	0.0685366	0.0777068	0.0393234	0.0945464	0.191049	0.115387	0.201845
Anhinga novaehollandiae	1993	0.050402	0.0213027	0.0619639	0.0638719	0.0201195	0.0690652	0.169906	0.114623	0.173869
Anhinga novaehollandiae	1994	0.0556676	0.023217	0.0688122	0.0753223	0.0250448	0.089205	0.190265	0.0949417	0.195191
Anhinga novaehollandiae	1995	0.0597069	0.0283601	0.076249	0.0786613	0.0297249	0.0947959	0.182065	0.11257	0.188308
Anhinga novaehollandiae	1996	0.0638769	0.0342041	0.0817088	0.0712943	0.0308822	0.0888729	0.204752	0.108831	0.175754
Anhinga novaehollandiae	1997	0.0561871	0.0552388	0.0918333	0.0809496	0.0524992	0.10792	0.182646	0.14507	0.178243
Anhinga novaehollandiae	1998	0.0746506	0.201716	0.215237	0.0948104	0.231704	0.250415	0.231163	0.2749	0.278463
Anhinga novaehollandiae	1999	0.084028	0.378171	0.381709	0.0982204	0.446415	0.448067	0.228642	0.349584	0.346369
Anhinga novaehollandiae	2000	0.0930419	0.405356	0.408832	0.0962076	0.479995	0.479995	0.247372	0.372064	0.368311
Anhinga novaehollandiae	2001	0.113967	0.396813	0.402115	0.164254	0.527869	0.531181	0.259776	0.363192	0.359102
Anhinga novaehollandiae	2002	0.106437	0.273786	0.284879	0.144936	0.383399	0.390751	0.222938	0.297959	0.292878
Anhinga novaehollandiae	2003	0.0996074	0.235548	0.250134	0.119642	0.312511	0.329445	0.221118	0.279381	0.272829
Anhinga novaehollandiae	2004	0.107386	0.256197	0.27337	0.130407	0.283855	0.306608	0.223439	0.306997	0.29988
Anhinga novaehollandiae	2005	0.117742	0.248231	0.263781	0.131506	0.278129	0.291976	0.277306	0.310652	0.318586
Anhinga novaehollandiae	2006	0.108973	0.237959	0.256969	0.126516	0.247046	0.270018	0.228311	0.306715	0.300581
Anhinga novaehollandiae	2007	0.13312	0.253423	0.276464	0.148438	0.296976	0.315986	0.283482	0.32945	0.328795
Anhinga novaehollandiae	2008	0.126438	0.237022	0.262748	0.168649	0.28947	0.320566	0.252276	0.303939	0.305215
Anhinga novaehollandiae	2009	0.154644	0.251564	0.285901	0.19194	0.31794	0.351556	0.259843	0.313782	0.308958
Anhinga novaehollandiae	2010	0.157303	0.22705	0.271338	0.207485	0.298841	0.345317	0.238448	0.290295	0.291073
Anhinga novaehollandiae	2011	0.194179	0.230728	0.292712	0.270235	0.323648	0.395092	0.253716	0.282259	0.288233
Anhinga novaehollandiae	2012	0.207742	0.22885	0.298351	0.344011	0.366427	0.448743	0.239221	0.29077	0.286484
Anhinga novaehollandiae	2013	0.199625	0.19586	0.273252	0.290784	0.273676	0.351436	0.213781	0.264506	0.258249
Anhinga novaehollandiae	2014	0.225865	0.200073	0.290936	0.270851	0.238784	0.336206	0.21704	0.287487	0.26044
Anhinga novaehollandiae	2015	0.236447	0.193014	0.293502	0.306502	0.228776	0.355661	0.212008	0.295756	0.250504
Anhinga novaehollandiae	2016	0.264896	0.170839	0.301694	0.328193	0.200417	0.36062	0.212684	0.254152	0.237676
Anhinga novaehollandiae	2017	0.287856	0.216616	0.339446	0.354934	0.25428	0.395355	0.212591	0.281668	0.240333
Anhinga novaehollandiae	2018	0.30135	0.209213	0.339544	0.388954	0.242275	0.407596	0.211858	0.265589	0.232681
Anhinga novaehollandiae	2019	0.303058	0.202852	0.338164	0.364681	0.237172	0.380276	0.216746	0.257382	0.232305
Anhinga novaehollandiae	2020	0.29903	0.179565	0.326922	0.366136	0.189819	0.391567	0.201034	0.208338	0.21186
Anhinga novaehollandiae	2021	0.339244	0.211064	0.369985	0.384951	0.234907	0.40049	0.221252	0.235238	0.231233
Anhinga novaehollandiae	2022	0.358132	0.203462	0.381474	0.428394	0.239563	0.443093	0.225401	0.238191	0.235165
Anseranas semipalmata	1990	0.0730767	0.0130874	0.0795513	0.0695879	0.00976684	0.0793547	0.208427	0.0663808	0.210508
Anseranas semipalmata	1991	0.0923173	0.024823	0.104107	0.0764511	0.021195	0.08644	0.234738	0.111867	0.246786
Anseranas semipalmata	1992	0.0803354	0.0370392	0.10412	0.0603299	0.0181542	0.0697086	0.207029	0.14659	0.23018
Anseranas semipalmata	1993	0.079183	0.0243432	0.0889881	0.0549105	0.0271496	0.0600015	0.177781	0.129733	0.183425
Anseranas semipalmata	1994	0.0923894	0.0276526	0.102063	0.0544743	0.0187776	0.0632554	0.224183	0.123952	0.223737
Anseranas semipalmata	1995	0.091509	0.032747	0.104838	0.06853	0.0267381	0.0787102	0.194825	0.14698	0.200914
Anseranas semipalmata	1996	0.0852454	0.0371575	0.10332	0.0614502	0.0232904	0.0714391	0.200916	0.150233	0.21645
Anseranas semipalmata	1997	0.0827937	0.0679988	0.122789	0.0778841	0.0265277	0.0863166	0.201188	0.222582	0.236307
Anseranas semipalmata	1998	0.12266	0.223613	0.2505	0.109076	0.188713	0.203225	0.277649	0.311686	0.316867
Anseranas semipalmata	1999	0.107949	0.398916	0.404496	0.0762433	0.307687	0.312778	0.217818	0.351853	0.346254
Anseranas semipalmata	2000	0.114994	0.406986	0.411389	0.125956	0.305602	0.310693	0.230347	0.349573	0.343568
Anseranas semipalmata	2001	0.167527	0.418659	0.427196	0.143652	0.309924	0.325191	0.298069	0.35238	0.352555
Anseranas semipalmata	2002	0.144178	0.30177	0.316692	0.094175	0.220448	0.240958	0.229829	0.290777	0.284128
Anseranas semipalmata	2003	0.140793	0.267086	0.286331	0.104143	0.149584	0.170138	0.249622	0.29492	0.289497
Anseranas semipalmata	2004	0.159823	0.285919	0.311249	0.135368	0.167058	0.206206	0.233269	0.306368	0.299433
Anseranas semipalmata	2005	0.146049	0.274608	0.293056	0.126337	0.187713	0.220479	0.249126	0.294739	0.299749
Anseranas semipalmata	2006	0.149604	0.245675	0.270947	0.130687	0.162358	0.196005	0.238353	0.283618	0.28207
Anseranas semipalmata	2007	0.16591	0.27002	0.296706	0.128225	0.186956	0.20436	0.27876	0.332097	0.326107
Anseranas semipalmata	2008	0.165676	0.249393	0.283471	0.143911	0.188484	0.216634	0.251399	0.294701	0.2917
Anseranas semipalmata	2009	0.198415	0.274164	0.316424	0.193172	0.216305	0.253703	0.250062	0.307805	0.298876
Anseranas semipalmata	2010	0.191976	0.222447	0.281701	0.176824	0.195771	0.236693	0.225867	0.277173	0.265734
Anseranas semipalmata	2011	0.228952	0.221396	0.300807	0.192754	0.165999	0.228723	0.248191	0.26589	0.267954
Anseranas semipalmata	2012	0.242326	0.214364	0.303156	0.147727	0.155604	0.201265	0.235261	0.27234	0.270134
Anseranas semipalmata	2013	0.263084	0.201717	0.309197	0.188159	0.130402	0.221031	0.217566	0.241399	0.239981
Anseranas semipalmata	2014	0.274825	0.207185	0.322798	0.188418	0.134484	0.212981	0.227149	0.263564	0.246161
Anseranas semipalmata	2015	0.294035	0.210313	0.338435	0.21187	0.153684	0.249361	0.224203	0.283355	0.241169
Anseranas semipalmata	2016	0.320588	0.182972	0.349461	0.247516	0.127973	0.257573	0.219985	0.236718	0.230845
Anseranas semipalmata	2017	0.350552	0.246369	0.395556	0.299651	0.173288	0.334991	0.219734	0.265337	0.232598
Anseranas semipalmata	2018	0.368145	0.214783	0.386098	0.298042	0.166046	0.310506	0.225702	0.246315	0.235037
Anseranas semipalmata	2019	0.367114	0.216086	0.387087	0.270971	0.133788	0.28246	0.22787	0.241899	0.236382
Anseranas semipalmata	2020	0.351741	0.179581	0.366734	0.298159	0.16025	0.328229	0.218715	0.205161	0.221412
Anseranas semipalmata	2021	0.395507	0.212041	0.410658	0.334828	0.152857	0.355006	0.238871	0.219958	0.241182
Anseranas semipalmata	2022	0.393824	0.192723	0.405447	0.357429	0.168452	0.373201	0.23196	0.218089	0.236688
Anthochaera carunculata	1990	0.0774192	0.0352731	0.0969352	0.153473	0.0979593	0.201594	0.231456	0.12801	0.233721
Anthochaera carunculata	1991	0.0934764	0.0329129	0.107247	0.17677	0.0754326	0.20242	0.234737	0.130222	0.240647
Anthochaera carunculata	1992	0.0797847	0.0370978	0.100038	0.183132	0.106993	0.237263	0.211302	0.133439	0.215733
Anthochaera carunculata	1993	0.0738049	0.0415992	0.0954436	0.188701	0.118645	0.254588	0.186856	0.148872	0.198367
Anthochaera carunculata	1994	0.0807124	0.0460834	0.108808	0.170707	0.140316	0.255124	0.237071	0.129895	0.239022
Anthochaera carunculata	1995	0.0887187	0.0474934	0.116374	0.169623	0.120652	0.246246	0.211488	0.137829	0.215853
Anthochaera carunculata	1996	0.114576	0.0705799	0.145704	0.281026	0.180113	0.32393	0.299469	0.163939	0.244134
Anthochaera carunculata	1997	0.0910556	0.0989579	0.146791	0.199607	0.24197	0.315468	0.246217	0.216532	0.248778
Anthochaera carunculata	1998	0.112468	0.319022	0.328169	0.249386	0.56003	0.56003	0.276735	0.364338	0.361342
Anthochaera carunculata	1999	0.138663	0.458673	0.461521	0.320549	0.6105	0.614774	0.305504	0.411558	0.409304
Anthochaera carunculata	2000	0.124738	0.464659	0.467118	0.260955	0.632493	0.632973	0.276282	0.421962	0.417206
Anthochaera carunculata	2001	0.142825	0.432632	0.436347	0.286645	0.60479	0.607047	0.274296	0.3985	0.394343
Anthochaera carunculata	2002	0.171504	0.354472	0.366942	0.395551	0.607123	0.611407	0.283158	0.367719	0.364623
Anthochaera carunculata	2003	0.151004	0.304266	0.318708	0.306767	0.526121	0.538956	0.261916	0.344419	0.338866
Anthochaera carunculata	2004	0.148138	0.311313	0.329518	0.328178	0.557638	0.557638	0.256364	0.346143	0.339567
Anthochaera carunculata	2005	0.171742	0.306603	0.326316	0.337372	0.48971	0.515028	0.308147	0.349738	0.354845
Anthochaera carunculata	2006	0.160709	0.330001	0.348718	0.351102	0.558423	0.566971	0.277105	0.384585	0.375796
Anthochaera carunculata	2007	0.19367	0.326524	0.35181	0.425304	0.556492	0.577863	0.340086	0.388281	0.389019
Anthochaera carunculata	2008	0.177383	0.30641	0.32857	0.365802	0.564241	0.568204	0.320973	0.364024	0.366159
Anthochaera carunculata	2009	0.200512	0.308026	0.33928	0.413592	0.534733	0.555781	0.284803	0.350438	0.345619
Anthochaera carunculata	2010	0.20657	0.292315	0.329223	0.448613	0.556127	0.568934	0.278786	0.348499	0.344578
Anthochaera carunculata	2011	0.243379	0.3158	0.365974	0.448508	0.515809	0.552964	0.291645	0.344378	0.343342
Anthochaera carunculata	2012	0.265604	0.315254	0.379705	0.460152	0.540083	0.593491	0.28108	0.364937	0.349401
Anthochaera carunculata	2013	0.262348	0.31496	0.377128	0.425794	0.567549	0.570202	0.259107	0.37594	0.341965
Anthochaera carunculata	2014	0.300553	0.315266	0.393654	0.518528	0.567881	0.598313	0.268241	0.378791	0.328758
Anthochaera carunculata	2015	0.313332	0.282874	0.382881	0.524653	0.554388	0.604189	0.258672	0.370143	0.306617
Anthochaera carunculata	2016	0.340833	0.259578	0.384151	0.561087	0.525613	0.601373	0.256228	0.340669	0.29304
Anthochaera carunculata	2017	0.345091	0.319529	0.413922	0.522868	0.550169	0.600715	0.254229	0.373484	0.300691
Anthochaera carunculata	2018	0.368325	0.338168	0.432463	0.543991	0.563735	0.608103	0.252961	0.37348	0.291811
Anthochaera carunculata	2019	0.363211	0.309905	0.414508	0.545449	0.537013	0.578584	0.259324	0.350831	0.292295
Anthochaera carunculata	2020	0.358333	0.296876	0.406057	0.530276	0.509558	0.574402	0.241645	0.313733	0.275235
Anthochaera carunculata	2021	0.393998	0.318726	0.438938	0.57493	0.530775	0.589038	0.261141	0.322888	0.28729
Anthochaera carunculata	2022	0.422202	0.319672	0.457034	0.571335	0.538535	0.605273	0.27451	0.332133	0.295441
Anthochaera chrysoptera	1990	0.181681	0.0508275	0.194982	0.229677	0.0504915	0.243829	0.377529	0.184582	0.374363
Anthochaera chrysoptera	1991	0.218146	0.0535106	0.232067	0.225941	0.0799311	0.23941	0.383325	0.168399	0.37386
Anthochaera chrysoptera	1992	0.17268	0.0626419	0.20127	0.218893	0.0735989	0.243313	0.325419	0.189783	0.326926
Anthochaera chrysoptera	1993	0.173436	0.06446	0.198869	0.125393	0.072937	0.171678	0.28809	0.202917	0.301033
Anthochaera chrysoptera	1994	0.201247	0.0681013	0.22712	0.206601	0.0877724	0.217378	0.382994	0.181158	0.3775
Anthochaera chrysoptera	1995	0.203454	0.0695655	0.230812	0.202547	0.0747581	0.237084	0.328556	0.188491	0.333661
Anthochaera chrysoptera	1996	0.225175	0.120045	0.263419	0.275855	0.146831	0.320113	0.399761	0.378352	0.461492
Anthochaera chrysoptera	1997	0.192299	0.161001	0.262577	0.247878	0.202207	0.306245	0.338597	0.432993	0.4429
Anthochaera chrysoptera	1998	0.229446	0.486101	0.504244	0.235638	0.415142	0.425995	0.413952	0.550421	0.540499
Anthochaera chrysoptera	1999	0.252356	0.625746	0.628732	0.229607	0.595925	0.595925	0.418133	0.592127	0.585972
Anthochaera chrysoptera	2000	0.265155	0.617573	0.621921	0.285821	0.582251	0.582307	0.417228	0.59772	0.591255
Anthochaera chrysoptera	2001	0.317442	0.610111	0.617504	0.280768	0.527079	0.528719	0.431473	0.567492	0.563272
Anthochaera chrysoptera	2002	0.315826	0.534193	0.555294	0.337788	0.498264	0.511809	0.380814	0.502611	0.500424
Anthochaera chrysoptera	2003	0.326215	0.500861	0.527008	0.311581	0.417343	0.456255	0.405222	0.506899	0.502914
Anthochaera chrysoptera	2004	0.310167	0.484643	0.515347	0.294945	0.4564	0.456635	0.401122	0.489868	0.485949
Anthochaera chrysoptera	2005	0.31895	0.499271	0.528099	0.328527	0.497933	0.507812	0.408145	0.513317	0.509125
Anthochaera chrysoptera	2006	0.321017	0.51454	0.540704	0.283402	0.46239	0.479895	0.40822	0.525645	0.514011
Anthochaera chrysoptera	2007	0.371104	0.510697	0.550482	0.350551	0.459655	0.48137	0.458211	0.536125	0.535128
Anthochaera chrysoptera	2008	0.362594	0.500322	0.534133	0.374167	0.487357	0.487357	0.457116	0.542402	0.534148
Anthochaera chrysoptera	2009	0.399954	0.503355	0.551267	0.32679	0.458965	0.471934	0.413907	0.512102	0.495881
Anthochaera chrysoptera	2010	0.399619	0.483227	0.535715	0.353522	0.443877	0.455284	0.404161	0.498958	0.481172
Anthochaera chrysoptera	2011	0.458572	0.487089	0.56687	0.385387	0.440911	0.492216	0.412366	0.472625	0.462923
Anthochaera chrysoptera	2012	0.48492	0.489491	0.575903	0.376912	0.466118	0.506993	0.422238	0.484295	0.470839
Anthochaera chrysoptera	2013	0.519058	0.488835	0.591463	0.401368	0.412861	0.464243	0.401005	0.45753	0.447886
Anthochaera chrysoptera	2014	0.548587	0.47814	0.603543	0.420174	0.426239	0.494439	0.403872	0.467219	0.452494
Anthochaera chrysoptera	2015	0.547745	0.439355	0.59184	0.418286	0.438739	0.486915	0.377726	0.466294	0.419207
Anthochaera chrysoptera	2016	0.553884	0.443698	0.592641	0.454157	0.432584	0.499927	0.371992	0.47278	0.409937
Anthochaera chrysoptera	2017	0.587461	0.498645	0.628717	0.423942	0.468874	0.516953	0.375434	0.485954	0.411214
Anthochaera chrysoptera	2018	0.606098	0.51132	0.641511	0.490127	0.448077	0.533112	0.370787	0.498653	0.405796
Anthochaera chrysoptera	2019	0.617289	0.497561	0.647378	0.455952	0.449663	0.504988	0.388249	0.501168	0.417697
Anthochaera chrysoptera	2020	0.616014	0.506424	0.648018	0.513457	0.474289	0.560232	0.382611	0.483491	0.415489
Anthochaera chrysoptera	2021	0.641085	0.505002	0.66383	0.511113	0.483651	0.584657	0.396823	0.481885	0.426218
Anthochaera chrysoptera	2022	0.644585	0.503152	0.664483	0.501556	0.483637	0.557899	0.420149	0.499792	0.442689
Anthochaera lunulata	1990	0.020638	0.101918	0.108657	0	0.13259	0.13259	0.265004	0.227245	0.271466
Anthochaera lunulata	1991	0.0323241	0.0838208	0.0931775	0.0361024	0.163073	0.163073	0.217092	0.213154	0.237766
Anthochaera lunulata	1992	0.0323435	0.090831	0.0995965	0.0437093	0.128344	0.128344	0.176779	0.198056	0.215658
Anthochaera lunulata	1993	0.0486471	0.0962341	0.116513	0.0537222	0.13259	0.141232	0.302819	0.185131	0.233759
Anthochaera lunulata	1994	0.0199122	0.110373	0.116818	0.0130201	0.166059	0.166059	0.127477	0.166989	0.188107
Anthochaera lunulata	1995	0.0316116	0.131516	0.145906	0.0624881	0.174563	0.208815	0.240373	0.18937	0.2156
Anthochaera lunulata	1996	0.110338	0.173946	0.227026	0.121381	0.182115	0.223593	0.449066	0.132156	0.165567
Anthochaera lunulata	1997	0.0896833	0.21332	0.247995	0.193823	0.402427	0.456064	0.427903	0.26418	0.279167
Anthochaera lunulata	1998	0.123127	0.344974	0.361104	0.224537	0.424816	0.466295	0.342795	0.322826	0.327326
Anthochaera lunulata	1999	0.11475	0.51206	0.514997	0.16001	0.497168	0.497168	0.404232	0.396099	0.397303
Anthochaera lunulata	2000	0.099756	0.511166	0.51383	0.153775	0.545135	0.545135	0.372727	0.427543	0.428348
Anthochaera lunulata	2001	0.0507875	0.48509	0.486451	0.0708654	0.527857	0.527857	0.27289	0.416527	0.415503
Anthochaera lunulata	2002	0.144239	0.407807	0.415349	0.192583	0.466479	0.466479	0.47631	0.374801	0.386054
Anthochaera lunulata	2003	0.10576	0.33235	0.349612	0.171585	0.439082	0.439082	0.378053	0.28506	0.296367
Anthochaera lunulata	2004	0.105546	0.357351	0.373736	0.122731	0.466118	0.466118	0.359192	0.324984	0.336035
Anthochaera lunulata	2005	0.103964	0.327859	0.342036	0.204926	0.372641	0.416741	0.422528	0.321257	0.336291
Anthochaera lunulata	2006	0.112343	0.353452	0.370426	0.168795	0.433299	0.44142	0.395974	0.407301	0.413192
Anthochaera lunulata	2007	0.168019	0.35873	0.377839	0.321995	0.455006	0.482513	0.476833	0.399163	0.427159
Anthochaera lunulata	2008	0.139504	0.322349	0.340746	0.254266	0.376511	0.407015	0.285309	0.309485	0.318204
Anthochaera lunulata	2009	0.168105	0.34768	0.373506	0.277903	0.349654	0.40841	0.351885	0.330217	0.353799
Anthochaera lunulata	2010	0.18266	0.29099	0.337638	0.34014	0.392348	0.469195	0.365938	0.270431	0.321193
Anthochaera lunulata	2011	0.20481	0.325319	0.371476	0.24153	0.31794	0.379133	0.384258	0.297149	0.345928
Anthochaera lunulata	2012	0.226771	0.311369	0.392449	0.324597	0.340714	0.519309	0.357851	0.35185	0.380414
Anthochaera lunulata	2013	0.223131	0.343308	0.395077	0.254681	0.372455	0.374034	0.305596	0.408675	0.393854
Anthochaera lunulata	2014	0.285265	0.368684	0.440325	0.456249	0.42567	0.487048	0.32509	0.43762	0.40315
Anthochaera lunulata	2015	0.328186	0.355062	0.443113	0.379644	0.349197	0.466421	0.339877	0.419053	0.396322
Anthochaera lunulata	2016	0.363863	0.279727	0.424789	0.441235	0.253931	0.471924	0.325539	0.321659	0.340487
Anthochaera lunulata	2017	0.335041	0.354153	0.448775	0.468275	0.299083	0.468275	0.329754	0.352612	0.356974
Anthochaera lunulata	2018	0.41213	0.407073	0.498619	0.422738	0.379275	0.484226	0.347072	0.365719	0.373286
Anthochaera lunulata	2019	0.392872	0.397581	0.485901	0.499924	0.467287	0.574448	0.326206	0.364127	0.349765
Anthochaera lunulata	2020	0.348282	0.336606	0.432597	0.496632	0.377058	0.496632	0.294704	0.290821	0.310314
Anthochaera lunulata	2021	0.42096	0.372036	0.48979	0.447253	0.474769	0.536138	0.325988	0.32013	0.339393
Anthochaera lunulata	2022	0.442049	0.339286	0.491619	0.574448	0.344981	0.574448	0.309781	0.283501	0.312813
Anthochaera paradoxa	1990	0.183401	0.0132837	0.183401	0.56494	0.0235417	0.56494	0.612173	0.246781	0.605506
Anthochaera paradoxa	1991	0.189011	0.0571405	0.214303	0.546739	0.137699	0.546739	0.648305	0.137699	0.658141
Anthochaera paradoxa	1992	0.0374601	0	0.0374601	0.161241	0	0.161241	0.469736	NA	0.469736
Anthochaera paradoxa	1993	0.144961	0	0.144961	0.540337	0	0.540337	0.523362	NA	0.523362
Anthochaera paradoxa	1994	0.0661783	0.00242614	0.0686044	0.269976	0.00715711	0.277133	0.577685	0.00715711	0.584842
Anthochaera paradoxa	1995	0.158844	0.00775985	0.166267	0.596022	0	0.596022	0.648705	0.0378481	0.596145
Anthochaera paradoxa	1996	0.0907252	0.160405	0.201762	0.289888	0.662644	0.686185	0.587063	0.465915	0.520526
Anthochaera paradoxa	1997	0.0840944	0.179468	0.232051	0.30236	0.521525	0.686185	0.553143	0.453919	0.510965
Anthochaera paradoxa	1998	0.117994	0.441317	0.451621	0.573626	0.86261	0.86261	0.609786	0.608263	0.627962
Anthochaera paradoxa	1999	0.0719989	0.597728	0.59865	0.326501	0.892331	0.892331	0.447297	0.679026	0.680153
Anthochaera paradoxa	2000	0.191914	0.611842	0.619502	0.573973	0.853448	0.853448	0.602658	0.680129	0.687277
Anthochaera paradoxa	2001	0.180908	0.621647	0.633079	0.427587	0.959682	0.959682	0.486412	0.666962	0.672733
Anthochaera paradoxa	2002	0.129987	0.537699	0.544747	0.169736	0.844534	0.844534	0.516086	0.670176	0.674397
Anthochaera paradoxa	2003	0.248761	0.543418	0.56832	0.841974	0.854074	0.94469	0.616721	0.780763	0.774989
Anthochaera paradoxa	2004	0.275128	0.523561	0.53703	0.698894	0.738926	0.738926	0.62697	0.783164	0.765271
Anthochaera paradoxa	2005	0.246074	0.504554	0.531703	0.617872	0.819092	0.844232	0.596028	0.738912	0.756253
Anthochaera paradoxa	2006	0.263009	0.540785	0.570271	0.679362	0.852317	0.926707	0.63589	0.672912	0.696786
Anthochaera paradoxa	2007	0.277117	0.532031	0.556644	0.816834	0.828934	0.91955	0.593464	0.660907	0.683844
Anthochaera paradoxa	2008	0.382436	0.574377	0.601379	0.700952	0.842475	0.844534	0.637177	0.788919	0.763865
Anthochaera paradoxa	2009	0.418223	0.542826	0.582898	0.786533	0.861232	0.886063	0.605543	0.719585	0.682145
Anthochaera paradoxa	2010	0.442573	0.513931	0.5718	0.771223	0.854111	0.861268	0.691924	0.661739	0.681594
Anthochaera paradoxa	2011	0.468435	0.485352	0.571042	0.828934	0.861909	0.861909	0.579091	0.645758	0.652584
Anthochaera paradoxa	2012	0.47439	0.495475	0.575143	0.828934	0.76032	0.83471	0.500317	0.619248	0.559876
Anthochaera paradoxa	2013	0.492615	0.480228	0.582483	0.806384	0.802457	0.876847	0.516662	0.582106	0.576648
Anthochaera paradoxa	2014	0.525784	0.4706	0.587447	0.944064	0.836769	0.959682	0.440154	0.519477	0.474986
Anthochaera paradoxa	2015	0.567978	0.506269	0.629981	0.97462	0.787519	0.976679	0.552718	0.492744	0.532708
Anthochaera paradoxa	2016	0.562911	0.492116	0.610577	0.884187	0.787519	0.909327	0.466273	0.471262	0.486889
Anthochaera paradoxa	2017	0.586181	0.538977	0.636058	0.816226	0.869066	0.869066	0.478957	0.476251	0.493812
Anthochaera paradoxa	2018	0.623237	0.542963	0.658352	0.973731	0.873355	0.999943	0.506397	0.485742	0.518754
Anthochaera paradoxa	2019	0.637278	0.545595	0.668883	0.909327	0.873355	0.909327	0.531811	0.476104	0.530342
Anthochaera paradoxa	2020	0.658832	0.587597	0.692007	0.999943	0.860923	0.999943	0.573149	0.521035	0.555902
Anthochaera paradoxa	2021	0.669258	0.576423	0.695884	0.999943	0.976679	0.999943	0.540564	0.509387	0.534216
Anthochaera paradoxa	2022	0.659962	0.559848	0.688469	0.907269	0.886063	0.909327	0.53002	0.485858	0.516859
Anthochaera phrygia	1990	0.213096	0.0668511	0.233451	0	0	0	0.433812	0.230515	0.440118
Anthochaera phrygia	1991	0.245397	0.0693258	0.261026	0.0613227	0.0400013	0.0808774	0.396937	0.217619	0.394552
Anthochaera phrygia	1992	0.213676	0.0943179	0.260191	0.0408931	0	0.0408931	0.370908	0.247904	0.381987
Anthochaera phrygia	1993	0.199196	0.0997408	0.239315	0.0817455	0.0408931	0.122639	0.372411	0.260795	0.387484
Anthochaera phrygia	1994	0.220502	0.102633	0.264318	0.0204465	0.0204465	0.0408931	0.456812	0.246758	0.447476
Anthochaera phrygia	1995	0.238948	0.0897721	0.269253	0.0695338	0.0286407	0.0899803	0.387033	0.212846	0.380058
Anthochaera phrygia	1996	0.266169	0.140059	0.307766	0.122662	0.0817862	0.163555	0.443779	0.392456	0.494867
Anthochaera phrygia	1997	0.230659	0.180626	0.295269	0.101324	0.0204296	0.101324	0.340135	0.419174	0.436593
Anthochaera phrygia	1998	0.265947	0.536462	0.551635	0.0613227	0.261972	0.261972	0.421142	0.553834	0.54532
Anthochaera phrygia	1999	0.284411	0.646502	0.649213	0.0613227	0.271655	0.271655	0.423396	0.586236	0.576751
Anthochaera phrygia	2000	0.277119	0.633388	0.636256	0.0817366	0.342629	0.342629	0.403705	0.584817	0.576965
Anthochaera phrygia	2001	0.366465	0.612976	0.621956	0.0613227	0.183978	0.204425	0.424244	0.559357	0.555387
Anthochaera phrygia	2002	0.365696	0.545752	0.567245	0.0286237	0.107486	0.107486	0.390146	0.496811	0.506308
Anthochaera phrygia	2003	0.359865	0.508404	0.534516	0.0810908	0.141539	0.141539	0.421235	0.495508	0.503431
Anthochaera phrygia	2004	0.343383	0.498788	0.534737	0.0817692	0.180186	0.180186	0.390752	0.504331	0.492604
Anthochaera phrygia	2005	0.382287	0.506644	0.546934	0.102216	0.0613227	0.102216	0.431517	0.519537	0.520965
Anthochaera phrygia	2006	0.367831	0.538009	0.567769	0.102216	0.142217	0.162664	0.40407	0.51644	0.497275
Anthochaera phrygia	2007	0.427342	0.510052	0.559875	0.0204296	0.0604308	0.0604308	0.47528	0.508294	0.509147
Anthochaera phrygia	2008	0.405811	0.526681	0.560489	0.12177	0.121787	0.162664	0.45486	0.547554	0.534612
Anthochaera phrygia	2009	0.425399	0.51772	0.565992	0.0604234	0.0399843	0.0604234	0.374078	0.50546	0.470966
Anthochaera phrygia	2010	0.418734	0.50353	0.556836	0.0808774	0.109556	0.129986	0.357888	0.508565	0.469975
Anthochaera phrygia	2011	0.500616	0.495379	0.587444	0.0695168	0.0286237	0.0695168	0.400562	0.465882	0.449098
Anthochaera phrygia	2012	0.534479	0.51719	0.610119	0.119398	0.119398	0.160291	0.418079	0.488963	0.471082
Anthochaera phrygia	2013	0.570186	0.524343	0.627156	0.102208	0.11041	0.151296	0.406671	0.467611	0.446303
Anthochaera phrygia	2014	0.590255	0.5043	0.6311	0.0759127	0.0759127	0.0963593	0.404947	0.478829	0.44374
Anthochaera phrygia	2015	0.588147	0.443473	0.61674	0.148371	0.068625	0.167926	0.37668	0.47952	0.420147
Anthochaera phrygia	2016	0.593675	0.469064	0.626041	0.1606	0.0613227	0.181046	0.371097	0.49289	0.413022
Anthochaera phrygia	2017	0.633401	0.52932	0.662982	0.107703	0.101324	0.128149	0.394199	0.496211	0.430002
Anthochaera phrygia	2018	0.640348	0.545908	0.668816	0.157367	0.0785221	0.177813	0.378698	0.528461	0.423663
Anthochaera phrygia	2019	0.654639	0.522977	0.678019	0.242379	0.133405	0.282381	0.39998	0.528194	0.433716
Anthochaera phrygia	2020	0.660869	0.544182	0.687974	0.188932	0.109518	0.209378	0.399471	0.511436	0.433491
Anthochaera phrygia	2021	0.667896	0.537245	0.688084	0.102216	0.0808774	0.142217	0.401276	0.504078	0.42681
Anthochaera phrygia	2022	0.657224	0.524093	0.675126	0.0604478	0.0604478	0.0604478	0.425216	0.513895	0.439393
Anthus novaeseelandiae	1990	0.0492759	0.0134808	0.0572464	0.0792889	0.0258883	0.0927761	0.192836	0.0628862	0.191593
Anthus novaeseelandiae	1991	0.0585878	0.0162627	0.0662811	0.110151	0.0234717	0.122115	0.202562	0.0789523	0.204731
Anthus novaeseelandiae	1992	0.0472012	0.0221588	0.0602333	0.0702324	0.0302	0.091008	0.18047	0.102253	0.18973
Anthus novaeseelandiae	1993	0.0464883	0.0187549	0.056765	0.0661288	0.0266551	0.0860825	0.166983	0.104544	0.169432
Anthus novaeseelandiae	1994	0.0491357	0.0204367	0.0608056	0.0697966	0.0375884	0.0975949	0.177926	0.0874599	0.183225
Anthus novaeseelandiae	1995	0.0536263	0.024765	0.0681017	0.0804962	0.050544	0.112192	0.173379	0.103612	0.180746
Anthus novaeseelandiae	1996	0.0567089	0.0314538	0.0733972	0.108479	0.0538565	0.137724	0.192415	0.103967	0.167481
Anthus novaeseelandiae	1997	0.049811	0.0503078	0.0827369	0.0781738	0.0835661	0.134883	0.171864	0.136706	0.169207
Anthus novaeseelandiae	1998	0.0662469	0.189509	0.201405	0.108504	0.326345	0.342247	0.217649	0.264736	0.268087
Anthus novaeseelandiae	1999	0.0747387	0.359674	0.362811	0.124589	0.590693	0.596691	0.21521	0.337195	0.334188
Anthus novaeseelandiae	2000	0.0841954	0.384191	0.387513	0.12896	0.602718	0.607032	0.23801	0.362817	0.35931
Anthus novaeseelandiae	2001	0.101157	0.375304	0.380038	0.137709	0.578967	0.58472	0.24634	0.352217	0.348251
Anthus novaeseelandiae	2002	0.0972544	0.260041	0.270088	0.138785	0.417208	0.426691	0.217262	0.294937	0.288453
Anthus novaeseelandiae	2003	0.0893084	0.215858	0.228828	0.131763	0.324148	0.347036	0.211077	0.270333	0.264124
Anthus novaeseelandiae	2004	0.101197	0.240179	0.255791	0.155835	0.400561	0.423849	0.221831	0.2989	0.292755
Anthus novaeseelandiae	2005	0.110911	0.233059	0.247388	0.175743	0.393555	0.419532	0.278347	0.303637	0.313226
Anthus novaeseelandiae	2006	0.101809	0.224019	0.24216	0.160239	0.37132	0.401261	0.226146	0.295523	0.291522
Anthus novaeseelandiae	2007	0.121622	0.238961	0.259597	0.187706	0.40707	0.433877	0.272571	0.321828	0.320472
Anthus novaeseelandiae	2008	0.114307	0.21646	0.239266	0.195308	0.350314	0.411415	0.239672	0.291001	0.291624
Anthus novaeseelandiae	2009	0.139826	0.230615	0.261237	0.229049	0.352433	0.412855	0.248439	0.300901	0.295694
Anthus novaeseelandiae	2010	0.14267	0.210325	0.250212	0.229244	0.29867	0.36765	0.229221	0.280138	0.280384
Anthus novaeseelandiae	2011	0.174652	0.20983	0.264989	0.272089	0.328711	0.41218	0.242358	0.269898	0.276017
Anthus novaeseelandiae	2012	0.189579	0.214911	0.27866	0.278652	0.314374	0.410418	0.233021	0.283645	0.28025
Anthus novaeseelandiae	2013	0.182202	0.180422	0.251906	0.254852	0.237788	0.362102	0.206675	0.253958	0.248863
Anthus novaeseelandiae	2014	0.205671	0.189683	0.271807	0.292005	0.276175	0.394929	0.20796	0.280654	0.252677
Anthus novaeseelandiae	2015	0.214268	0.179061	0.269343	0.314996	0.239052	0.39476	0.204159	0.285207	0.242349
Anthus novaeseelandiae	2016	0.240804	0.159668	0.277445	0.354673	0.250562	0.404589	0.20508	0.244132	0.230925
Anthus novaeseelandiae	2017	0.2625	0.202087	0.314175	0.392717	0.311111	0.466621	0.204829	0.268483	0.231989
Anthus novaeseelandiae	2018	0.276541	0.201786	0.319243	0.425048	0.312601	0.493824	0.203805	0.261871	0.226565
Anthus novaeseelandiae	2019	0.274907	0.18549	0.307772	0.429872	0.272041	0.476709	0.208689	0.241406	0.222403
Anthus novaeseelandiae	2020	0.269415	0.165562	0.296624	0.40184	0.241161	0.437407	0.192804	0.19755	0.202618
Anthus novaeseelandiae	2021	0.309073	0.196723	0.340675	0.463418	0.259753	0.489041	0.212835	0.220684	0.221087
Anthus novaeseelandiae	2022	0.325593	0.185977	0.347773	0.472368	0.273592	0.504468	0.216239	0.223768	0.224631
Aphelocephala leucopsis	1990	0.0493531	0.0130499	0.0550327	0.0367537	0.00690564	0.0390556	0.182162	0.0622219	0.176121
Aphelocephala leucopsis	1991	0.0581719	0.0133704	0.0627323	0.0598489	0.00777196	0.0607152	0.195208	0.0696663	0.191669
Aphelocephala leucopsis	1992	0.0464122	0.0178307	0.0549507	0.0388917	0.00547008	0.0443618	0.16856	0.0870984	0.174134
Aphelocephala leucopsis	1993	0.0417498	0.0181997	0.0513473	0.0446311	0.0161132	0.0538386	0.13557	0.113061	0.144419
Aphelocephala leucopsis	1994	0.0468206	0.0192891	0.0568045	0.0368301	0.00920752	0.0437357	0.164563	0.0902747	0.169424
Aphelocephala leucopsis	1995	0.0528455	0.0208591	0.0637943	0.0443925	0.0080615	0.0501521	0.156696	0.0995672	0.161081
Aphelocephala leucopsis	1996	0.0636316	0.030133	0.0762909	0.0655199	0.0343527	0.0837594	0.204219	0.122225	0.193957
Aphelocephala leucopsis	1997	0.0478045	0.0448517	0.0747066	0.0437338	0.0436514	0.0781796	0.162376	0.151255	0.182385
Aphelocephala leucopsis	1998	0.0588712	0.200602	0.208181	0.063502	0.267843	0.272446	0.186699	0.293996	0.287134
Aphelocephala leucopsis	1999	0.082643	0.364868	0.367458	0.0924364	0.530588	0.53338	0.236602	0.34074	0.338511
Aphelocephala leucopsis	2000	0.0889097	0.396859	0.399889	0.0787855	0.530901	0.533851	0.249788	0.378872	0.374894
Aphelocephala leucopsis	2001	0.0923673	0.373317	0.37672	0.0670635	0.485046	0.485046	0.216677	0.354312	0.34622
Aphelocephala leucopsis	2002	0.0986663	0.262162	0.271518	0.0961699	0.349245	0.35615	0.218254	0.2968	0.290864
Aphelocephala leucopsis	2003	0.0841894	0.211308	0.222032	0.094041	0.253135	0.278321	0.191611	0.265708	0.256705
Aphelocephala leucopsis	2004	0.0965795	0.237645	0.250736	0.125376	0.313137	0.330924	0.217388	0.286134	0.28306
Aphelocephala leucopsis	2005	0.111811	0.224715	0.239434	0.130485	0.293432	0.307243	0.281145	0.287897	0.299286
Aphelocephala leucopsis	2006	0.103176	0.227898	0.245225	0.1264	0.278215	0.308139	0.230894	0.29508	0.29365
Aphelocephala leucopsis	2007	0.123622	0.244966	0.265664	0.151137	0.339843	0.370819	0.278736	0.321588	0.322701
Aphelocephala leucopsis	2008	0.111839	0.219813	0.240591	0.134889	0.280711	0.314917	0.248091	0.297813	0.30216
Aphelocephala leucopsis	2009	0.13066	0.228954	0.254565	0.139336	0.250657	0.291879	0.258209	0.299813	0.298477
Aphelocephala leucopsis	2010	0.143873	0.227853	0.261092	0.1855	0.259146	0.323554	0.238279	0.293636	0.297196
Aphelocephala leucopsis	2011	0.174123	0.229951	0.277041	0.186813	0.22274	0.286102	0.239395	0.28481	0.286139
Aphelocephala leucopsis	2012	0.185741	0.237646	0.289126	0.194034	0.205299	0.289476	0.230357	0.29405	0.285122
Aphelocephala leucopsis	2013	0.171857	0.197917	0.255488	0.160937	0.200513	0.257942	0.215337	0.271988	0.265722
Aphelocephala leucopsis	2014	0.202064	0.207848	0.277128	0.216013	0.202598	0.295244	0.209653	0.292366	0.263663
Aphelocephala leucopsis	2015	0.203833	0.181892	0.26233	0.20127	0.172513	0.263903	0.202057	0.279701	0.242326
Aphelocephala leucopsis	2016	0.233915	0.16673	0.271289	0.254422	0.157501	0.291841	0.207188	0.25407	0.234799
Aphelocephala leucopsis	2017	0.247092	0.203903	0.300507	0.249777	0.208318	0.317216	0.204805	0.277218	0.237711
Aphelocephala leucopsis	2018	0.258449	0.22123	0.313105	0.254241	0.240851	0.320118	0.200721	0.289857	0.233908
Aphelocephala leucopsis	2019	0.256405	0.188431	0.292478	0.254854	0.183749	0.293093	0.205583	0.257529	0.225672
Aphelocephala leucopsis	2020	0.261411	0.182735	0.292981	0.263936	0.205803	0.316164	0.194863	0.221391	0.210789
Aphelocephala leucopsis	2021	0.297403	0.208711	0.333987	0.29779	0.220798	0.339417	0.211475	0.238898	0.224696
Aphelocephala leucopsis	2022	0.321189	0.206818	0.347765	0.315285	0.212751	0.357203	0.223408	0.249213	0.236204
Aphelocephala nigricincta	1990	0.0133114	0.00133441	0.0141428	0	0	0	0.111111	0.00823045	0.115226
Aphelocephala nigricincta	1991	0.0203314	0.00101611	0.0213475	0	0	0	0.152263	0.00411523	0.156379
Aphelocephala nigricincta	1992	0.0168907	0.0044882	0.018588	0.0123457	0.00411523	0.0123457	0.115226	0.0288066	0.123457
Aphelocephala nigricincta	1993	0.0155186	0.00556081	0.0208965	0.00823045	0	0.00823045	0.123457	0.037037	0.156379
Aphelocephala nigricincta	1994	0.0107304	0.00211668	0.0108411	0.00411523	0	0.00411523	0.0781893	0.0123457	0.0781893
Aphelocephala nigricincta	1995	0.0113191	0.00737567	0.0164686	0	0	0	0.0658436	0.0493827	0.0987654
Aphelocephala nigricincta	1996	0.0164029	0.00476156	0.0196006	0.00823045	0.00411523	0.0123457	0.090535	0.0411523	0.119342
Aphelocephala nigricincta	1997	0.0146617	0.00474019	0.0187486	0.00411523	0	0.00411523	0.106996	0.0288066	0.123457
Aphelocephala nigricincta	1998	0.017218	0.101579	0.106318	0.00823045	0.0288066	0.037037	0.102881	0.286518	0.287514
Aphelocephala nigricincta	1999	0.0250249	0.268338	0.26907	0.00411523	0.119342	0.119342	0.149765	0.398937	0.394359
Aphelocephala nigricincta	2000	0.0576277	0.298505	0.302219	0.037037	0.131687	0.135802	0.281411	0.43452	0.432083
Aphelocephala nigricincta	2001	0.0376144	0.321178	0.32376	0.0123457	0.119342	0.119342	0.19381	0.471826	0.458921
Aphelocephala nigricincta	2002	0.0397663	0.18711	0.191616	0.00411523	0.0534979	0.0534979	0.270771	0.370511	0.369385
Aphelocephala nigricincta	2003	0.0293397	0.127162	0.133435	0.0246914	0.0329218	0.0411523	0.139482	0.286189	0.276153
Aphelocephala nigricincta	2004	0.0517939	0.165065	0.172533	0.0164609	0.037037	0.0411523	0.314386	0.386319	0.413264
Aphelocephala nigricincta	2005	0.0728909	0.157672	0.167013	0.0205761	0.0452675	0.0534979	0.451424	0.41068	0.456956
Aphelocephala nigricincta	2006	0.0432696	0.158828	0.167343	0.0164609	0.0452675	0.0534979	0.220945	0.36435	0.363096
Aphelocephala nigricincta	2007	0.0439701	0.153883	0.163512	0.0288066	0.037037	0.0534979	0.31045	0.368876	0.394454
Aphelocephala nigricincta	2008	0.043346	0.119362	0.134629	0.0123457	0.0534979	0.0617284	0.20293	0.298746	0.306987
Aphelocephala nigricincta	2009	0.0588881	0.137698	0.15452	0.0329218	0.0617284	0.0823045	0.247099	0.303683	0.319987
Aphelocephala nigricincta	2010	0.086845	0.136919	0.169704	0.0452675	0.0411523	0.0658436	0.259888	0.267064	0.299299
Aphelocephala nigricincta	2011	0.0937201	0.138486	0.172227	0.0493827	0.037037	0.0658436	0.247401	0.278395	0.302877
Aphelocephala nigricincta	2012	0.0892801	0.142523	0.175789	0.0205761	0.0288066	0.0329218	0.287871	0.308801	0.338035
Aphelocephala nigricincta	2013	0.0755162	0.0674485	0.117225	0.0164609	0.0164609	0.0288066	0.259958	0.182681	0.26158
Aphelocephala nigricincta	2014	0.100588	0.102412	0.155156	0.0617284	0.0452675	0.0864198	0.278176	0.244757	0.306883
Aphelocephala nigricincta	2015	0.101319	0.0923774	0.149614	0.0576132	0.0329218	0.0740741	0.26229	0.257422	0.2941
Aphelocephala nigricincta	2016	0.11993	0.0833456	0.153848	0.0658436	0.0411523	0.0946502	0.277997	0.206567	0.29079
Aphelocephala nigricincta	2017	0.143682	0.0960705	0.18464	0.0699588	0.0329218	0.090535	0.285703	0.257437	0.30093
Aphelocephala nigricincta	2018	0.143813	0.104627	0.187645	0.090535	0.0576132	0.123457	0.307276	0.296728	0.350431
Aphelocephala nigricincta	2019	0.126015	0.0844647	0.156054	0.0699588	0.0329218	0.0987654	0.300215	0.325315	0.342512
Aphelocephala nigricincta	2020	0.118759	0.0686408	0.141192	0.0452675	0.0123457	0.0576132	0.281188	0.240562	0.299002
Aphelocephala nigricincta	2021	0.160438	0.113632	0.199489	0.0823045	0.0288066	0.0987654	0.294277	0.324462	0.326731
Aphelocephala nigricincta	2022	0.188152	0.0947346	0.209011	0.0987654	0.0246914	0.102881	0.306232	0.302722	0.320293
Aphelocephala pectoralis	1990	0.00881166	0	0.00881166	0	0	0	0.105263	NA	0.105263
Aphelocephala pectoralis	1991	0.0274242	0	0.0274242	0	0	0	0.263158	NA	0.263158
Aphelocephala pectoralis	1992	0.0333589	0.0156079	0.035578	0.0526316	0.0263158	0.0526316	0.210526	0.105263	0.210526
Aphelocephala pectoralis	1993	0	0.00282152	0.00282152	0	0	0	NA	0.0526316	0.0526316
Aphelocephala pectoralis	1994	0.00951449	0	0.00951449	0.0263158	0	0.0263158	0.105263	NA	0.105263
Aphelocephala pectoralis	1995	0.00982404	0.00588361	0.0157077	0	0	0	0.0526316	0.0526316	0.105263
Aphelocephala pectoralis	1996	0.00937333	0.0056985	0.0150718	0	0	0	0.0526316	0.0526316	0.105263
Aphelocephala pectoralis	1997	0.0229808	0.0140599	0.0370407	0	0.0263158	0.0263158	0.131579	0.0789474	0.210526
Aphelocephala pectoralis	1998	0.0106465	0.150372	0.153964	0.0263158	0.0526316	0.0526316	0.157895	0.447726	0.461201
Aphelocephala pectoralis	1999	0.00668356	0.308285	0.308905	0	0.0526316	0.0526316	0.157895	0.575502	0.579091
Aphelocephala pectoralis	2000	0.103004	0.417398	0.42333	0.0263158	0.0526316	0.0526316	0.559692	0.648763	0.647681
Aphelocephala pectoralis	2001	0.0134056	0.28486	0.28578	0.0263158	0.0526316	0.0526316	0.289474	0.50386	0.508855
Aphelocephala pectoralis	2002	0.0176298	0.163045	0.166722	0.0263158	0.0526316	0.0526316	0.210526	0.540111	0.552189
Aphelocephala pectoralis	2003	0.0500244	0.150639	0.161127	0.0526316	0.0526316	0.0526316	0.242272	0.449713	0.436643
Aphelocephala pectoralis	2004	0.0541838	0.186446	0.194713	0.0263158	0.0526316	0.0526316	0.522502	0.661249	0.69144
Aphelocephala pectoralis	2005	0.0322116	0.136565	0.141388	0.0263158	0.0526316	0.0526316	0.429426	0.571682	0.573481
Aphelocephala pectoralis	2006	0.0389318	0.153078	0.16495	0.0263158	0.0789474	0.0789474	0.399633	0.652542	0.654545
Aphelocephala pectoralis	2007	0.019527	0.168903	0.175713	0	0.0789474	0.0789474	0.315789	0.551504	0.557511
Aphelocephala pectoralis	2008	0.0367873	0.156432	0.172496	0.0263158	0.105263	0.105263	0.368421	0.437093	0.463367
Aphelocephala pectoralis	2009	0.0957761	0.192467	0.223177	0.0789474	0.0263158	0.0789474	0.403708	0.503586	0.497099
Aphelocephala pectoralis	2010	0.0802784	0.179284	0.20268	0.0526316	0.0789474	0.0789474	0.437387	0.595782	0.579827
Aphelocephala pectoralis	2011	0.139078	0.213401	0.255707	0.0526316	0.0526316	0.105263	0.48864	0.517662	0.555054
Aphelocephala pectoralis	2012	0.117218	0.141684	0.191007	0.0526316	0.0263158	0.0526316	0.49985	0.536788	0.56391
Aphelocephala pectoralis	2013	0.0716472	0.0730284	0.124116	0.0526316	0.0263158	0.0526316	0.402693	0.402377	0.489724
Aphelocephala pectoralis	2014	0.121976	0.146573	0.201126	0.0526316	0.0526316	0.0789474	0.507197	0.522862	0.575035
Aphelocephala pectoralis	2015	0.115019	0.0802799	0.150715	0.105263	0	0.105263	0.460205	0.42407	0.471794
Aphelocephala pectoralis	2016	0.158413	0.0833375	0.175139	0.0526316	0	0.0526316	0.468351	0.369019	0.463537
Aphelocephala pectoralis	2017	0.170579	0.0952035	0.206171	0.0789474	0.0526316	0.105263	0.433641	0.471292	0.501155
Aphelocephala pectoralis	2018	0.149869	0.0878946	0.181411	0.105263	0	0.105263	0.539433	0.425521	0.575219
Aphelocephala pectoralis	2019	0.138684	0.0983528	0.169817	0.105263	0.0526316	0.105263	0.46604	0.479248	0.510703
Aphelocephala pectoralis	2020	0.146856	0.0749534	0.168724	0.0789474	0.0263158	0.0789474	0.460526	0.377546	0.473318
Aphelocephala pectoralis	2021	0.192796	0.117187	0.229789	0.131579	0.0526316	0.157895	0.499031	0.505214	0.540243
Aphelocephala pectoralis	2022	0.262969	0.134554	0.286664	0.105263	0.105263	0.131579	0.536803	0.511053	0.548328
Aplonis cantoroides	1990	0	0	0	0	0	0	NA	NA	NA
Aplonis cantoroides	1991	0	0	0	0	0	0	NA	NA	NA
Aplonis cantoroides	1992	0	0	0	0	0	0	NA	NA	NA
Aplonis cantoroides	1993	0	0	0	0	0	0	NA	NA	NA
Aplonis cantoroides	1994	0	0	0	0	0	0	NA	NA	NA
Aplonis cantoroides	1995	0	0	0	0	0	0	NA	NA	NA
Aplonis cantoroides	1996	0	0	0	0	0	0	NA	NA	NA
Aplonis cantoroides	1997	0	0	0	0	0	0	NA	NA	NA
Aplonis cantoroides	1998	0	0.458564	0.458564	0	1	1	NA	1	1
Aplonis cantoroides	1999	0.0220994	0	0.0220994	0	0	0	1	NA	1
Aplonis cantoroides	2000	0	0	0	0	0	0	NA	NA	NA
Aplonis cantoroides	2001	0	0	0	0	0	0	NA	NA	NA
Aplonis cantoroides	2002	0.618785	0.59116	0.701657	1	1	1	1	1	1
Aplonis cantoroides	2003	0	0.41989	0.41989	0	1	1	NA	1	1
Aplonis cantoroides	2004	0	0	0	0	0	0	NA	NA	NA
Aplonis cantoroides	2005	0	0	0	0	0	0	NA	NA	NA
Aplonis cantoroides	2006	0.149171	0	0.149171	0	0	0	1	NA	1
Aplonis cantoroides	2007	0.375691	0.535912	0.535912	1	1	1	1	1	1
Aplonis cantoroides	2008	0	0.502762	0.502762	0	1	1	NA	1	1
Aplonis cantoroides	2009	0.458564	0.331492	0.486188	1	1	1	1	1	1
Aplonis cantoroides	2010	0	0	0	0	0	0	NA	NA	NA
Aplonis cantoroides	2011	0	0	0	0	0	0	NA	NA	NA
Aplonis cantoroides	2012	0.524862	0.546961	0.569061	1	1	1	1	1	1
Aplonis cantoroides	2013	0.364641	0	0.364641	1	0	1	1	NA	1
Aplonis cantoroides	2014	0.303867	0	0.303867	1	0	1	1	NA	1
Aplonis cantoroides	2015	0	0	0	0	0	0	NA	NA	NA
Aplonis cantoroides	2016	0.453039	0.353591	0.469613	1	1	1	1	1	1
Aplonis cantoroides	2017	0.0441989	0	0.0441989	0	0	0	1	NA	1
Aplonis cantoroides	2018	0.458564	0.458564	0.519337	0	1	1	1	1	1
Aplonis cantoroides	2019	0	0	0	0	0	0	NA	NA	NA
Aplonis cantoroides	2020	0.441989	0.353591	0.475138	1	0	1	1	1	1
Aplonis cantoroides	2021	0.0441989	0	0.0441989	0	0	0	1	NA	1
Aplonis cantoroides	2022	0.502762	0.292818	0.508287	1	0	1	1	1	1
Aplonis metallica	1990	0.114994	0	0.114994	0.133803	0	0.133803	0.34766	NA	0.34766
Aplonis metallica	1991	0.104225	0.0515833	0.126528	0.141063	0.0429604	0.141063	0.268833	0.31189	0.299273
Aplonis metallica	1992	0.102949	0	0.102949	0.12047	0	0.12047	0.245444	NA	0.245444
Aplonis metallica	1993	0.125009	0.0280219	0.126552	0.0894618	0.0399808	0.0894618	0.256097	0.184104	0.270641
Aplonis metallica	1994	0.165671	0.010417	0.166511	0.154443	0.049481	0.154443	0.296456	0.0975668	0.296638
Aplonis metallica	1995	0.145149	0.0114878	0.145817	0.130758	0	0.130758	0.317623	0.115373	0.312672
Aplonis metallica	1996	0.137575	0.0167192	0.152117	0.129823	0.0266474	0.129823	0.298049	0.157719	0.316071
Aplonis metallica	1997	0.0999161	0.0163567	0.107731	0.0443527	0.000764753	0.0451174	0.283515	0.131016	0.315688
Aplonis metallica	1998	0.161487	0.283168	0.311419	0.153461	0.29721	0.344531	0.309106	0.492218	0.462556
Aplonis metallica	1999	0.150676	0.455645	0.467691	0.100748	0.350182	0.350182	0.266986	0.485258	0.465767
Aplonis metallica	2000	0.123435	0.456434	0.464025	0.169168	0.254322	0.301643	0.233666	0.45761	0.435439
Aplonis metallica	2001	0.242964	0.454942	0.47013	0.154443	0.185871	0.185871	0.394521	0.47992	0.475081
Aplonis metallica	2002	0.210348	0.385	0.404497	0.171259	0.248827	0.268578	0.268332	0.406972	0.372399
Aplonis metallica	2003	0.240894	0.365731	0.39615	0.271919	0.172673	0.279231	0.353799	0.499055	0.460707
Aplonis metallica	2004	0.177609	0.285782	0.312784	0.149462	0.158861	0.217468	0.259691	0.378391	0.351096
Aplonis metallica	2005	0.140152	0.327188	0.34637	0.099161	0.0937884	0.108514	0.241391	0.434325	0.410773
Aplonis metallica	2006	0.144544	0.24508	0.279541	0.149346	0.138059	0.149346	0.232101	0.398076	0.34236
Aplonis metallica	2007	0.245312	0.324789	0.380445	0.252598	0.294421	0.392555	0.337378	0.445907	0.445927
Aplonis metallica	2008	0.23916	0.303192	0.355574	0.15011	0.189909	0.232897	0.300981	0.426758	0.394151
Aplonis metallica	2009	0.313697	0.318229	0.398416	0.241525	0.163731	0.241525	0.38758	0.46585	0.425779
Aplonis metallica	2010	0.255206	0.246456	0.331691	0.258161	0.107122	0.258161	0.276422	0.354553	0.318322
Aplonis metallica	2011	0.294131	0.267614	0.374262	0.22477	0.169168	0.231143	0.280819	0.386746	0.324196
Aplonis metallica	2012	0.365958	0.264754	0.426227	0.252577	0.109212	0.272327	0.317113	0.443065	0.365163
Aplonis metallica	2013	0.352588	0.197138	0.387594	0.252577	0.104187	0.252577	0.258529	0.298279	0.271325
Aplonis metallica	2014	0.382034	0.233824	0.42701	0.310315	0.190293	0.310315	0.313256	0.351264	0.330578
Aplonis metallica	2015	0.388123	0.194077	0.416549	0.299492	0.075346	0.299492	0.286313	0.34155	0.294665
Aplonis metallica	2016	0.398679	0.214638	0.414414	0.264695	0.154498	0.264707	0.266601	0.382552	0.278343
Aplonis metallica	2017	0.399613	0.263426	0.43137	0.340676	0.108514	0.340676	0.264197	0.307798	0.270332
Aplonis metallica	2018	0.411973	0.24644	0.432771	0.294572	0.205027	0.294572	0.246251	0.348712	0.271134
Aplonis metallica	2019	0.420304	0.268547	0.442353	0.354436	0.211392	0.354436	0.257802	0.32737	0.27166
Aplonis metallica	2020	0.418397	0.213742	0.432605	0.283683	0.267002	0.283683	0.306588	0.271828	0.31125
Aplonis metallica	2021	0.420334	0.246501	0.437545	0.369503	0.15677	0.369503	0.305699	0.353161	0.314618
Aplonis metallica	2022	0.42905	0.231937	0.449329	0.352435	0.193212	0.378686	0.287847	0.317593	0.291685
Aprosmictus erythropterus	1990	0.0591972	0.00486241	0.0624593	0.125053	0.00648862	0.131542	0.242678	0.0214478	0.24578
Aprosmictus erythropterus	1991	0.068347	0.0139404	0.0756666	0.122096	0.0168001	0.138896	0.242356	0.072883	0.251072
Aprosmictus erythropterus	1992	0.0574922	0.0266332	0.0758181	0.105762	0.0661205	0.140733	0.258449	0.113085	0.284822
Aprosmictus erythropterus	1993	0.0492244	0.0167688	0.0582268	0.103191	0.0255566	0.113413	0.222657	0.0908965	0.23324
Aprosmictus erythropterus	1994	0.0577468	0.0147596	0.0655829	0.0953873	0.0244213	0.109192	0.234701	0.0818246	0.245371
Aprosmictus erythropterus	1995	0.0605673	0.0198752	0.0711374	0.106052	0.0305154	0.129665	0.234529	0.111267	0.252566
Aprosmictus erythropterus	1996	0.0536222	0.0189074	0.065711	0.0650185	0.0338366	0.091236	0.179011	0.101652	0.198571
Aprosmictus erythropterus	1997	0.0557707	0.0431179	0.0863217	0.0832903	0.0955524	0.168506	0.192734	0.234816	0.263907
Aprosmictus erythropterus	1998	0.0798863	0.181509	0.201371	0.137892	0.355921	0.377062	0.261469	0.343105	0.343657
Aprosmictus erythropterus	1999	0.0851504	0.37755	0.38296	0.140869	0.648359	0.655261	0.241013	0.411463	0.40562
Aprosmictus erythropterus	2000	0.093375	0.419926	0.423447	0.163182	0.677181	0.677181	0.271741	0.453609	0.446199
Aprosmictus erythropterus	2001	0.13811	0.390609	0.397985	0.252955	0.720158	0.72458	0.327398	0.438063	0.43129
Aprosmictus erythropterus	2002	0.0936732	0.250244	0.262972	0.184606	0.529883	0.540236	0.199707	0.345688	0.320838
Aprosmictus erythropterus	2003	0.101303	0.232731	0.250286	0.161454	0.46222	0.470479	0.263686	0.380562	0.360257
Aprosmictus erythropterus	2004	0.110216	0.251521	0.272425	0.220633	0.464792	0.502415	0.233769	0.383348	0.361614
Aprosmictus erythropterus	2005	0.104756	0.244848	0.261323	0.187875	0.49168	0.501639	0.256753	0.386086	0.375091
Aprosmictus erythropterus	2006	0.110379	0.204439	0.229742	0.214918	0.397511	0.42421	0.239421	0.324025	0.31382
Aprosmictus erythropterus	2007	0.1344	0.248869	0.275638	0.230397	0.495472	0.509785	0.309972	0.403311	0.394438
Aprosmictus erythropterus	2008	0.129821	0.235071	0.265119	0.223869	0.466844	0.496729	0.27655	0.360893	0.351664
Aprosmictus erythropterus	2009	0.171451	0.263831	0.305278	0.29368	0.505978	0.546271	0.272137	0.406194	0.362443
Aprosmictus erythropterus	2010	0.146601	0.224481	0.271531	0.251854	0.422008	0.503007	0.234447	0.368259	0.330329
Aprosmictus erythropterus	2011	0.193378	0.211752	0.285106	0.349944	0.413685	0.528873	0.266781	0.352754	0.329483
Aprosmictus erythropterus	2012	0.217057	0.217683	0.299308	0.39363	0.405978	0.5247	0.26241	0.384023	0.33424
Aprosmictus erythropterus	2013	0.221584	0.173243	0.273363	0.456779	0.401763	0.546303	0.227402	0.327329	0.261148
Aprosmictus erythropterus	2014	0.231432	0.172295	0.283536	0.434415	0.385958	0.551898	0.224247	0.361679	0.264329
Aprosmictus erythropterus	2015	0.241119	0.175852	0.292258	0.494167	0.378639	0.570676	0.213141	0.392643	0.257212
Aprosmictus erythropterus	2016	0.272023	0.147855	0.304806	0.51192	0.31066	0.561935	0.22167	0.299336	0.245251
Aprosmictus erythropterus	2017	0.309967	0.20261	0.35511	0.554195	0.438171	0.643825	0.23165	0.349617	0.25873
Aprosmictus erythropterus	2018	0.319752	0.184949	0.346357	0.584606	0.396439	0.612215	0.226144	0.273911	0.242356
Aprosmictus erythropterus	2019	0.334769	0.18028	0.358391	0.584322	0.378133	0.61619	0.239621	0.255994	0.250063
Aprosmictus erythropterus	2020	0.339495	0.16097	0.357215	0.584735	0.282188	0.606142	0.241181	0.201286	0.241055
Aprosmictus erythropterus	2021	0.378794	0.181704	0.395889	0.631561	0.313068	0.641914	0.263134	0.253282	0.269233
Aprosmictus erythropterus	2022	0.380369	0.178461	0.396579	0.617371	0.285932	0.641529	0.248524	0.264001	0.258759
Apus pacificus	1990	0.0492756	0.0134807	0.0572461	0.00499885	0.00290524	0.00743293	0.192835	0.0628859	0.191592
Apus pacificus	1991	0.0585874	0.0162626	0.0662808	0.00974325	0.00260056	0.0123438	0.202561	0.0789519	0.20473
Apus pacificus	1992	0.0472011	0.0221586	0.0602331	0.00403016	0.00201437	0.00604453	0.180435	0.102252	0.189701
Apus pacificus	1993	0.046489	0.0187548	0.0567658	0.0017296	0	0.0017296	0.166831	0.104543	0.169315
Apus pacificus	1994	0.0491355	0.0204377	0.0608064	0.00829487	0	0.00829487	0.177926	0.0873071	0.183129
Apus pacificus	1995	0.053626	0.0247649	0.0681013	0.00772308	0.00103081	0.00875389	0.173378	0.103611	0.180745
Apus pacificus	1996	0.0567099	0.0314536	0.0733981	0.01257	0.00200044	0.0145705	0.192349	0.103967	0.167458
Apus pacificus	1997	0.0498114	0.0503075	0.0827371	0.00340243	0.00635736	0.00975978	0.171793	0.136705	0.16919
Apus pacificus	1998	0.0662477	0.189509	0.201405	0.0112133	0.03249	0.0394104	0.217575	0.264726	0.268059
Apus pacificus	1999	0.0747394	0.359673	0.36281	0.010475	0.0814704	0.0827361	0.215099	0.337079	0.334062
Apus pacificus	2000	0.0841949	0.38419	0.387512	0.00579938	0.0726308	0.0727214	0.238009	0.3628	0.359294
Apus pacificus	2001	0.101158	0.375303	0.380037	0.0129636	0.0655726	0.0688293	0.245962	0.352139	0.348128
Apus pacificus	2002	0.0972549	0.260041	0.270088	0.0236795	0.0627683	0.0709224	0.21725	0.29489	0.288415
Apus pacificus	2003	0.089309	0.215859	0.228828	0.0161898	0.0351091	0.0407386	0.211056	0.27029	0.264085
Apus pacificus	2004	0.101198	0.240177	0.255791	0.0130349	0.0237868	0.0363505	0.22182	0.298899	0.292753
Apus pacificus	2005	0.110911	0.233059	0.247388	0.0181872	0.0390154	0.047334	0.278248	0.303623	0.313191
Apus pacificus	2006	0.101809	0.224018	0.24216	0.0224998	0.0482866	0.0568354	0.226109	0.29552	0.291509
Apus pacificus	2007	0.121623	0.238961	0.259597	0.0188337	0.0340261	0.0441987	0.272456	0.321756	0.320382
Apus pacificus	2008	0.114308	0.21646	0.239266	0.0142042	0.0300142	0.0386665	0.239599	0.290983	0.291583
Apus pacificus	2009	0.139827	0.230615	0.261237	0.0186715	0.0175215	0.0317922	0.248346	0.300893	0.295653
Apus pacificus	2010	0.14267	0.210325	0.250212	0.0244509	0.0260024	0.044433	0.229029	0.280114	0.280286
Apus pacificus	2011	0.174652	0.20983	0.264989	0.0372066	0.020118	0.0500382	0.242233	0.269891	0.275941
Apus pacificus	2012	0.189579	0.214911	0.27866	0.0389007	0.0353614	0.0643551	0.232981	0.283498	0.28015
Apus pacificus	2013	0.182202	0.180422	0.251906	0.0525112	0.0244232	0.0679147	0.206599	0.253086	0.248443
Apus pacificus	2014	0.205672	0.189683	0.271807	0.0719791	0.0237234	0.0851282	0.207806	0.279559	0.25219
Apus pacificus	2015	0.214268	0.179062	0.269343	0.0530601	0.0227462	0.0713742	0.20396	0.285015	0.242112
Apus pacificus	2016	0.240804	0.159668	0.277446	0.0556129	0.0183053	0.0630752	0.205044	0.244114	0.230888
Apus pacificus	2017	0.2625	0.202087	0.314175	0.0973816	0.0278839	0.114583	0.204748	0.268428	0.231906
Apus pacificus	2018	0.276541	0.201786	0.319242	0.110779	0.0392904	0.119079	0.203749	0.261051	0.226336
Apus pacificus	2019	0.274907	0.185489	0.307772	0.140872	0.0561877	0.152722	0.208596	0.241388	0.222318
Apus pacificus	2020	0.269415	0.165562	0.296624	0.0986684	0.0432946	0.11193	0.192785	0.197534	0.202598
Apus pacificus	2021	0.309073	0.196722	0.340674	0.0987272	0.0271423	0.113058	0.212773	0.220649	0.221032
Apus pacificus	2022	0.325593	0.185977	0.347773	0.09295	0.0362155	0.105626	0.216151	0.223749	0.224552
Aquila audax	1990	0.0492913	0.013485	0.0572643	0.0988999	0.0156176	0.109668	0.192877	0.0629058	0.191633
Aquila audax	1991	0.058606	0.0162678	0.0663018	0.109113	0.0308023	0.127261	0.202603	0.0789769	0.204771
Aquila audax	1992	0.0472159	0.0221657	0.0602521	0.107495	0.030219	0.128121	0.1805	0.102284	0.189761
Aquila audax	1993	0.0464994	0.0187607	0.0567794	0.0856448	0.0347269	0.107462	0.167038	0.104577	0.169475
Aquila audax	1994	0.0491511	0.0204177	0.0607992	0.100048	0.0413455	0.127508	0.177963	0.0875284	0.183263
Aquila audax	1995	0.0536253	0.0247727	0.0681052	0.107148	0.0494643	0.148679	0.173364	0.103631	0.180725
Aquila audax	1996	0.0567266	0.0314636	0.07342	0.123672	0.0580945	0.156421	0.192476	0.10399	0.167519
Aquila audax	1997	0.0498266	0.0503235	0.0827627	0.0981479	0.0824467	0.149662	0.171898	0.136736	0.16924
Aquila audax	1998	0.0662676	0.189514	0.201413	0.131136	0.328591	0.363003	0.217697	0.264683	0.268042
Aquila audax	1999	0.0747614	0.359739	0.362877	0.150496	0.643647	0.649269	0.215244	0.337249	0.334225
Aquila audax	2000	0.0842217	0.384267	0.387589	0.159666	0.679964	0.688811	0.238049	0.362834	0.359321
Aquila audax	2001	0.101188	0.375376	0.380111	0.200658	0.675231	0.686995	0.246381	0.352264	0.348287
Aquila audax	2002	0.0972671	0.260074	0.270122	0.204107	0.512416	0.528218	0.217538	0.294965	0.288519
Aquila audax	2003	0.0893363	0.215905	0.228878	0.188573	0.391366	0.432388	0.211113	0.270291	0.264095
Aquila audax	2004	0.101228	0.240227	0.255844	0.220813	0.438639	0.47429	0.221879	0.298808	0.29269
Aquila audax	2005	0.110945	0.233126	0.247459	0.193052	0.426452	0.454146	0.278388	0.303654	0.31325
Aquila audax	2006	0.101836	0.224075	0.242217	0.209368	0.41775	0.466622	0.226169	0.295522	0.291485
Aquila audax	2007	0.121649	0.239013	0.259656	0.257463	0.45661	0.504956	0.272662	0.321938	0.320579
Aquila audax	2008	0.114318	0.216496	0.239292	0.241774	0.398873	0.458693	0.239691	0.291036	0.291639
Aquila audax	2009	0.139846	0.230644	0.261269	0.28344	0.439083	0.499918	0.24843	0.3009	0.295696
Aquila audax	2010	0.142685	0.210384	0.250261	0.275331	0.387252	0.45565	0.229208	0.280158	0.280396
Aquila audax	2011	0.174706	0.209885	0.265061	0.311451	0.354303	0.446197	0.242401	0.269865	0.276014
Aquila audax	2012	0.189618	0.214961	0.278724	0.365137	0.382848	0.509651	0.233201	0.283819	0.280432
Aquila audax	2013	0.182219	0.180478	0.251944	0.354662	0.332107	0.490103	0.206651	0.254005	0.248849
Aquila audax	2014	0.205665	0.189723	0.271818	0.388664	0.324387	0.477752	0.207978	0.280657	0.25271
Aquila audax	2015	0.214237	0.17909	0.269326	0.386722	0.325525	0.494917	0.204051	0.28532	0.242301
Aquila audax	2016	0.240749	0.159687	0.277398	0.429347	0.287059	0.493931	0.204987	0.244139	0.230859
Aquila audax	2017	0.26251	0.202111	0.31417	0.460796	0.342905	0.548886	0.204788	0.268663	0.231926
Aquila audax	2018	0.276505	0.201792	0.319206	0.495003	0.337865	0.556676	0.203703	0.262011	0.226517
Aquila audax	2019	0.27486	0.185504	0.307733	0.509746	0.34912	0.575698	0.20867	0.241598	0.222433
Aquila audax	2020	0.26938	0.16556	0.296589	0.481326	0.280048	0.518958	0.192712	0.197647	0.202582
Aquila audax	2021	0.30906	0.196724	0.340658	0.52043	0.29958	0.566274	0.212756	0.221005	0.221102
Aquila audax	2022	0.325554	0.185978	0.347734	0.531589	0.292025	0.552338	0.21616	0.223876	0.224594
Ardea alba	1990	0.0535915	0.0147478	0.0623112	0.0829776	0.0222189	0.0954167	0.20269	0.0687967	0.201693
Ardea alba	1991	0.0638879	0.0177912	0.0723043	0.106216	0.024041	0.116511	0.214626	0.0863728	0.216325
Ardea alba	1992	0.0516376	0.0242414	0.0658946	0.0734175	0.0281835	0.0823655	0.189253	0.11184	0.199129
Ardea alba	1993	0.0500089	0.0200835	0.0608877	0.0665697	0.0297396	0.0817245	0.173092	0.110019	0.175638
Ardea alba	1994	0.0537539	0.0221357	0.0662988	0.0934574	0.0335709	0.102788	0.188834	0.0916512	0.193144
Ardea alba	1995	0.0585026	0.0267018	0.0739477	0.082455	0.0393279	0.0981154	0.18303	0.108429	0.188331
Ardea alba	1996	0.0614998	0.03441	0.0797565	0.0757072	0.0359362	0.0925021	0.200713	0.110795	0.175378
Ardea alba	1997	0.0544934	0.054547	0.0900247	0.0855408	0.0732211	0.12667	0.182094	0.145318	0.178595
Ardea alba	1998	0.0724301	0.200406	0.213398	0.0990132	0.225881	0.246856	0.230304	0.275124	0.278665
Ardea alba	1999	0.080794	0.372785	0.376181	0.118501	0.43199	0.433594	0.223359	0.347106	0.343985
Ardea alba	2000	0.0910912	0.393579	0.396941	0.122301	0.505626	0.505626	0.247776	0.366636	0.36334
Ardea alba	2001	0.110666	0.394918	0.400097	0.191792	0.521051	0.526802	0.257661	0.363007	0.359041
Ardea alba	2002	0.10306	0.270516	0.281066	0.148621	0.368511	0.382443	0.221146	0.296975	0.291774
Ardea alba	2003	0.0976315	0.233179	0.24732	0.132846	0.290433	0.305732	0.221267	0.282028	0.275946
Ardea alba	2004	0.106129	0.252869	0.269552	0.156747	0.319472	0.345832	0.224809	0.308542	0.301019
Ardea alba	2005	0.118867	0.247164	0.26244	0.138451	0.295104	0.310019	0.284165	0.313087	0.322164
Ardea alba	2006	0.106892	0.234924	0.253277	0.158485	0.290678	0.317721	0.22994	0.30512	0.300008
Ardea alba	2007	0.129213	0.250026	0.272244	0.182999	0.291491	0.319108	0.279479	0.327051	0.326719
Ardea alba	2008	0.124272	0.232903	0.257581	0.164734	0.288568	0.315151	0.251671	0.30267	0.303761
[truncated: 17,735 more rows]

## Sheet: Year on Year (Cumulative)
species_binomial	year	mean_inventory_completeness.ebird	mean_inventory_completeness.birdata	mean_inventory_completeness.combined	total_range_completeness.ebird	total_range_completeness.birdata	total_range_completeness.combined	checklist_spatial_bias.ebird	checklist_spatial_bias.birdata	checklist_spatial_bias.combined
Acanthagenys rufogularis	1990	0.152955	0.0430155	0.16894	0.223645	0.0762571	0.264314	0.1858	0.0925389	0.182165
Acanthagenys rufogularis	1991	0.163384	0.0481879	0.179813	0.242903	0.0819274	0.281108	0.190982	0.0964414	0.187264
Acanthagenys rufogularis	1992	0.170472	0.0558064	0.188438	0.257842	0.0920038	0.301086	0.192569	0.102192	0.189317
Acanthagenys rufogularis	1993	0.177318	0.0623923	0.196921	0.267919	0.106682	0.317758	0.190913	0.107425	0.18844
Acanthagenys rufogularis	1994	0.185386	0.0688884	0.206819	0.279675	0.117946	0.331193	0.195786	0.111687	0.192501
Acanthagenys rufogularis	1995	0.190594	0.0776288	0.214876	0.283069	0.133619	0.34284	0.195427	0.116958	0.192289
Acanthagenys rufogularis	1996	0.19937	0.0872764	0.224778	0.309015	0.146782	0.355361	0.202634	0.124628	0.193962
Acanthagenys rufogularis	1997	0.205778	0.104818	0.237183	0.314052	0.171193	0.374385	0.204651	0.13736	0.196272
Acanthagenys rufogularis	1998	0.211288	0.216933	0.296607	0.322449	0.391295	0.491126	0.208778	0.210558	0.224088
Acanthagenys rufogularis	1999	0.223703	0.385855	0.420883	0.339439	0.669291	0.693506	0.216801	0.292381	0.279243
Acanthagenys rufogularis	2000	0.240514	0.486337	0.506882	0.371098	0.764543	0.780361	0.223198	0.327562	0.312358
Acanthagenys rufogularis	2001	0.255422	0.550459	0.566494	0.392931	0.856481	0.865581	0.229378	0.334879	0.321738
Acanthagenys rufogularis	2002	0.275458	0.5677	0.58287	0.470172	0.8747	0.882121	0.232408	0.332125	0.320129
Acanthagenys rufogularis	2003	0.282741	0.576282	0.591034	0.483607	0.881855	0.887596	0.233638	0.328368	0.316899
Acanthagenys rufogularis	2004	0.299561	0.587812	0.602522	0.533197	0.89529	0.901032	0.235141	0.327724	0.316221
Acanthagenys rufogularis	2005	0.321068	0.597059	0.611665	0.590293	0.909255	0.914997	0.243661	0.327993	0.317439
Acanthagenys rufogularis	2006	0.334167	0.605237	0.620022	0.604265	0.9169	0.922641	0.2454	0.327297	0.31687
Acanthagenys rufogularis	2007	0.348518	0.613789	0.628948	0.633106	0.920082	0.925823	0.251737	0.328947	0.318843
Acanthagenys rufogularis	2008	0.356752	0.619347	0.634781	0.649494	0.920755	0.929182	0.25339	0.329655	0.319081
Acanthagenys rufogularis	2009	0.369375	0.625288	0.641704	0.66757	0.92411	0.934379	0.255834	0.330027	0.318917
Acanthagenys rufogularis	2010	0.382565	0.630372	0.647724	0.678693	0.925789	0.934379	0.25763	0.329988	0.318659
Acanthagenys rufogularis	2011	0.398451	0.636215	0.655139	0.689833	0.925789	0.934379	0.258899	0.329121	0.318179
Acanthagenys rufogularis	2012	0.417813	0.641458	0.662676	0.718762	0.925789	0.93535	0.257565	0.329474	0.317397
Acanthagenys rufogularis	2013	0.429978	0.644858	0.668064	0.73256	0.927407	0.936967	0.249847	0.329966	0.313909
Acanthagenys rufogularis	2014	0.443919	0.647923	0.672821	0.744533	0.927407	0.936967	0.243653	0.329664	0.309331
Acanthagenys rufogularis	2015	0.457348	0.650194	0.677304	0.75293	0.929087	0.940326	0.238672	0.329276	0.304775
Acanthagenys rufogularis	2016	0.472415	0.652865	0.682288	0.769723	0.929087	0.942006	0.232853	0.328128	0.298733
Acanthagenys rufogularis	2017	0.489517	0.65687	0.68886	0.791754	0.930766	0.945364	0.228766	0.326603	0.293019
Acanthagenys rufogularis	2018	0.505841	0.661113	0.695295	0.804938	0.935804	0.948723	0.225113	0.325249	0.286964
Acanthagenys rufogularis	2019	0.518617	0.662866	0.699577	0.811656	0.935804	0.948723	0.221586	0.321509	0.279592
Acanthagenys rufogularis	2020	0.529305	0.664355	0.703304	0.816182	0.935804	0.950139	0.217584	0.314401	0.271138
Acanthagenys rufogularis	2021	0.542363	0.666117	0.708129	0.827943	0.935837	0.953531	0.216598	0.309364	0.265373
Acanthagenys rufogularis	2022	0.556928	0.66776	0.713213	0.837972	0.935837	0.958402	0.215959	0.306593	0.26075
Acanthiza apicalis	1990	0.134463	0.0360855	0.151164	0.150794	0.0447628	0.170221	0.282723	0.110189	0.26064
Acanthiza apicalis	1991	0.144101	0.0403336	0.161364	0.160547	0.0506669	0.183906	0.285776	0.112718	0.264569
Acanthiza apicalis	1992	0.150215	0.0470597	0.169154	0.164413	0.0604127	0.189744	0.288225	0.119641	0.268809
Acanthiza apicalis	1993	0.157128	0.0540326	0.178071	0.166385	0.0663287	0.191716	0.29088	0.12388	0.269555
Acanthiza apicalis	1994	0.163935	0.0603537	0.18728	0.174273	0.0739885	0.203548	0.296218	0.127067	0.272629
Acanthiza apicalis	1995	0.169288	0.0690689	0.19598	0.178637	0.0840541	0.211857	0.294938	0.13113	0.270769
Acanthiza apicalis	1996	0.178668	0.0781385	0.206667	0.186988	0.0977728	0.227891	0.302486	0.120757	0.252803
Acanthiza apicalis	1997	0.184843	0.0942041	0.218706	0.199822	0.113801	0.244805	0.304907	0.124871	0.238211
Acanthiza apicalis	1998	0.190368	0.205467	0.282208	0.209682	0.262246	0.320572	0.304996	0.20826	0.261624
Acanthiza apicalis	1999	0.203956	0.380325	0.414291	0.22529	0.454928	0.478593	0.312235	0.312403	0.323498
Acanthiza apicalis	2000	0.221118	0.485247	0.504336	0.241073	0.56703	0.569002	0.321188	0.360449	0.363223
Acanthiza apicalis	2001	0.235659	0.546101	0.561055	0.258821	0.641966	0.647882	0.323017	0.373818	0.374932
Acanthiza apicalis	2002	0.256772	0.563832	0.578053	0.294927	0.657768	0.665657	0.323675	0.372625	0.373879
Acanthiza apicalis	2003	0.26331	0.572306	0.586108	0.300843	0.671573	0.679461	0.314337	0.369138	0.369287
Acanthiza apicalis	2004	0.281247	0.58363	0.597403	0.330423	0.679461	0.687349	0.322133	0.370093	0.371007
Acanthiza apicalis	2005	0.30432	0.592785	0.606556	0.367891	0.687349	0.699181	0.336286	0.372628	0.375296
Acanthiza apicalis	2006	0.318102	0.600973	0.614993	0.388326	0.691293	0.703125	0.342329	0.373628	0.376805
Acanthiza apicalis	2007	0.334134	0.609693	0.624185	0.421007	0.705183	0.715043	0.352143	0.377619	0.381827
Acanthiza apicalis	2008	0.342652	0.615329	0.630219	0.428895	0.709127	0.718987	0.350623	0.378038	0.381761
Acanthiza apicalis	2009	0.35358	0.62109	0.636856	0.452206	0.713071	0.726875	0.355362	0.379777	0.383651
Acanthiza apicalis	2010	0.368374	0.626495	0.643379	0.477638	0.715043	0.730819	0.360314	0.381155	0.386141
Acanthiza apicalis	2011	0.385131	0.632607	0.651188	0.484713	0.722931	0.736735	0.36162	0.380219	0.38681
Acanthiza apicalis	2012	0.4058	0.638417	0.659377	0.502461	0.726875	0.742651	0.365776	0.3825	0.388972
Acanthiza apicalis	2013	0.41799	0.642126	0.66492	0.518237	0.732791	0.748567	0.359589	0.38407	0.389353
Acanthiza apicalis	2014	0.432428	0.645446	0.669911	0.532041	0.734763	0.750539	0.352721	0.384448	0.388041
Acanthiza apicalis	2015	0.445578	0.647832	0.674156	0.544915	0.734763	0.752511	0.3466	0.383958	0.385835
Acanthiza apicalis	2016	0.461774	0.650704	0.679427	0.565061	0.742651	0.764343	0.343939	0.383016	0.383613
Acanthiza apicalis	2017	0.479421	0.654605	0.686192	0.574921	0.742651	0.764343	0.340523	0.382128	0.381607
Acanthiza apicalis	2018	0.495412	0.658758	0.692452	0.582809	0.744623	0.766315	0.338663	0.381284	0.379918
Acanthiza apicalis	2019	0.508598	0.660519	0.696565	0.597603	0.746595	0.769277	0.334758	0.377092	0.37417
Acanthiza apicalis	2020	0.51978	0.662101	0.700315	0.609697	0.746595	0.769277	0.332423	0.369896	0.36775
Acanthiza apicalis	2021	0.533214	0.663938	0.705218	0.619557	0.750539	0.773221	0.332155	0.36574	0.363763
Acanthiza apicalis	2022	0.548646	0.66568	0.710562	0.633361	0.752511	0.783081	0.328303	0.363618	0.358777
Acanthiza chrysorrhoa	1990	0.175837	0.0513241	0.193464	0.288076	0.112257	0.307083	0.206289	0.102415	0.203447
Acanthiza chrysorrhoa	1991	0.187342	0.0576024	0.205615	0.297707	0.124831	0.319658	0.213078	0.105564	0.20974
Acanthiza chrysorrhoa	1992	0.194371	0.0660861	0.214178	0.299633	0.148328	0.325436	0.213843	0.110973	0.210748
Acanthiza chrysorrhoa	1993	0.200798	0.0731069	0.221793	0.305411	0.163398	0.334727	0.211189	0.115972	0.208985
Acanthiza chrysorrhoa	1994	0.208557	0.0803098	0.231896	0.310785	0.173029	0.343954	0.214941	0.119667	0.211894
Acanthiza chrysorrhoa	1995	0.214234	0.0900635	0.240512	0.313894	0.196382	0.361278	0.213928	0.125429	0.211523
Acanthiza chrysorrhoa	1996	0.22449	0.102993	0.252035	0.325584	0.235999	0.380413	0.221334	0.142112	0.215383
Acanthiza chrysorrhoa	1997	0.232214	0.122152	0.265572	0.338616	0.257187	0.390044	0.222372	0.155598	0.217335
Acanthiza chrysorrhoa	1998	0.23813	0.24803	0.330183	0.344394	0.404482	0.477402	0.225731	0.231383	0.24294
Acanthiza chrysorrhoa	1999	0.251642	0.420477	0.455418	0.36495	0.587112	0.606517	0.232434	0.306292	0.293493
Acanthiza chrysorrhoa	2000	0.26882	0.524395	0.544804	0.385253	0.686218	0.692258	0.238201	0.339119	0.324994
Acanthiza chrysorrhoa	2001	0.283587	0.574689	0.590982	0.411202	0.734648	0.740431	0.244497	0.343674	0.331641
Acanthiza chrysorrhoa	2002	0.305473	0.590626	0.60638	0.43716	0.755855	0.761638	0.247655	0.342117	0.33075
Acanthiza chrysorrhoa	2003	0.313669	0.599606	0.614994	0.446887	0.759707	0.768939	0.250212	0.339648	0.328502
Acanthiza chrysorrhoa	2004	0.329927	0.609238	0.624743	0.466196	0.765485	0.774717	0.251337	0.338882	0.328113
Acanthiza chrysorrhoa	2005	0.346712	0.617534	0.632953	0.491414	0.777043	0.784348	0.256772	0.338619	0.328707
Acanthiza chrysorrhoa	2006	0.359484	0.62566	0.641291	0.509365	0.784747	0.798446	0.257752	0.338174	0.328148
Acanthiza chrysorrhoa	2007	0.375022	0.63488	0.65096	0.530553	0.794378	0.806151	0.265803	0.340544	0.330965
Acanthiza chrysorrhoa	2008	0.384216	0.640496	0.65689	0.543242	0.798231	0.813856	0.269118	0.341259	0.331669
Acanthiza chrysorrhoa	2009	0.397878	0.646571	0.663982	0.559144	0.800157	0.815782	0.271677	0.341669	0.331465
Acanthiza chrysorrhoa	2010	0.412292	0.652025	0.670487	0.580332	0.804009	0.825413	0.273025	0.342022	0.331388
Acanthiza chrysorrhoa	2011	0.428485	0.658371	0.678287	0.594715	0.805935	0.827339	0.274479	0.340959	0.33044
Acanthiza chrysorrhoa	2012	0.449265	0.664082	0.686364	0.610125	0.805935	0.827339	0.272496	0.341206	0.329162
Acanthiza chrysorrhoa	2013	0.46235	0.667985	0.692445	0.615903	0.805935	0.827339	0.266332	0.34186	0.326493
Acanthiza chrysorrhoa	2014	0.477536	0.671306	0.697541	0.615903	0.805935	0.827339	0.258936	0.341798	0.322198
Acanthiza chrysorrhoa	2015	0.490824	0.673717	0.701876	0.623608	0.805935	0.827339	0.25288	0.341295	0.31728
Acanthiza chrysorrhoa	2016	0.505888	0.675982	0.706448	0.633685	0.807861	0.831191	0.246299	0.339533	0.310479
Acanthiza chrysorrhoa	2017	0.521834	0.680123	0.712672	0.637862	0.811714	0.833117	0.241591	0.338	0.304454
Acanthiza chrysorrhoa	2018	0.537908	0.684648	0.719193	0.652272	0.813777	0.836676	0.237268	0.336643	0.298188
Acanthiza chrysorrhoa	2019	0.551536	0.686514	0.723621	0.658086	0.815528	0.836676	0.233681	0.333392	0.291131
Acanthiza chrysorrhoa	2020	0.56239	0.688272	0.727479	0.663864	0.815609	0.838684	0.229939	0.327309	0.283285
Acanthiza chrysorrhoa	2021	0.575738	0.690174	0.73237	0.666301	0.817536	0.839195	0.229089	0.322417	0.277381
Acanthiza chrysorrhoa	2022	0.591076	0.691972	0.737665	0.677718	0.817536	0.841121	0.229178	0.319946	0.273302
Acanthiza ewingii	1990	0.356987	0.0465857	0.365032	0.791923	0.241724	0.880682	0.66521	0.325057	0.691054
Acanthiza ewingii	1991	0.388162	0.102555	0.410888	0.831136	0.376601	0.919894	0.693228	0.39557	0.713812
Acanthiza ewingii	1992	0.390998	0.102555	0.412806	0.831136	0.376601	0.919894	0.699044	0.39557	0.718612
Acanthiza ewingii	1993	0.403992	0.102555	0.424882	0.831136	0.376601	0.919894	0.686705	0.39557	0.704366
Acanthiza ewingii	1994	0.408855	0.104932	0.430102	0.831136	0.383612	0.919894	0.690521	0.366381	0.702854
Acanthiza ewingii	1995	0.426679	0.112533	0.448684	0.853923	0.408237	0.942682	0.69238	0.372763	0.706502
Acanthiza ewingii	1996	0.433964	0.218202	0.460209	0.853923	0.649659	0.942682	0.693438	0.561644	0.690363
Acanthiza ewingii	1997	0.444435	0.25885	0.474918	0.942682	0.655388	0.948411	0.701935	0.503582	0.641875
Acanthiza ewingii	1998	0.452251	0.460091	0.553269	0.942682	0.943833	0.959131	0.7084	0.600384	0.65285
Acanthiza ewingii	1999	0.458771	0.619545	0.648683	0.942682	0.983454	0.983454	0.69963	0.67329	0.68708
Acanthiza ewingii	2000	0.483014	0.668095	0.684606	0.959331	0.995902	0.995902	0.705146	0.676742	0.687051
Acanthiza ewingii	2001	0.501597	0.700244	0.713443	0.959331	0.999945	0.999945	0.681256	0.677633	0.687361
Acanthiza ewingii	2002	0.507055	0.714164	0.724598	0.959331	0.999945	0.999945	0.679451	0.676744	0.687147
Acanthiza ewingii	2003	0.53008	0.721046	0.733583	0.971778	0.999945	0.999945	0.675842	0.686933	0.69748
Acanthiza ewingii	2004	0.542898	0.729776	0.741923	0.971778	0.999945	0.999945	0.674752	0.694756	0.704396
Acanthiza ewingii	2005	0.555201	0.732726	0.746328	0.971778	0.999945	0.999945	0.672768	0.701293	0.710001
Acanthiza ewingii	2006	0.573763	0.744675	0.758988	0.971778	0.999945	0.999945	0.671733	0.700954	0.710437
Acanthiza ewingii	2007	0.580593	0.752185	0.768451	0.971778	0.999945	0.999945	0.672177	0.697899	0.70815
Acanthiza ewingii	2008	0.609439	0.7588	0.777709	0.979452	0.999945	0.999945	0.671817	0.708243	0.717112
Acanthiza ewingii	2009	0.627857	0.760804	0.780965	0.979452	0.999945	0.999945	0.689784	0.711673	0.717142
Acanthiza ewingii	2010	0.643139	0.762741	0.78509	0.979452	0.999945	0.999945	0.697657	0.710966	0.717189
Acanthiza ewingii	2011	0.658896	0.766409	0.788759	0.979452	0.999945	0.999945	0.687604	0.709568	0.718585
Acanthiza ewingii	2012	0.673133	0.768995	0.792333	0.979452	0.999945	0.999945	0.652387	0.706339	0.712309
Acanthiza ewingii	2013	0.687083	0.775501	0.802443	0.979452	0.999945	0.999945	0.628673	0.70344	0.707417
Acanthiza ewingii	2014	0.70517	0.776293	0.807853	0.979452	0.999945	0.999945	0.586594	0.698967	0.698101
Acanthiza ewingii	2015	0.724861	0.778436	0.811504	0.983495	0.999945	0.999945	0.579401	0.695322	0.684522
Acanthiza ewingii	2016	0.736598	0.779859	0.813444	0.983495	0.999945	0.999945	0.555094	0.688137	0.660168
Acanthiza ewingii	2017	0.747762	0.781555	0.816682	0.983495	0.999945	0.999945	0.539814	0.679002	0.636071
Acanthiza ewingii	2018	0.757632	0.785584	0.820664	0.989224	0.999945	0.999945	0.533702	0.660787	0.616824
Acanthiza ewingii	2019	0.772202	0.786794	0.827031	0.989224	0.99998	0.99998	0.541449	0.641492	0.603654
Acanthiza ewingii	2020	0.787239	0.793646	0.831803	0.98926	0.99998	0.99998	0.560781	0.625139	0.601614
Acanthiza ewingii	2021	0.794879	0.796877	0.837192	0.98926	0.99998	0.99998	0.557509	0.608665	0.59087
Acanthiza ewingii	2022	0.802714	0.798267	0.839587	0.98926	0.99998	0.99998	0.553149	0.597489	0.582038
Acanthiza inornata	1990	0.243884	0.201721	0.318029	0.420251	0.402301	0.509466	0.447037	0.268115	0.379941
Acanthiza inornata	1991	0.255338	0.233008	0.344001	0.473834	0.402301	0.563049	0.450673	0.27091	0.367735
Acanthiza inornata	1992	0.262113	0.27157	0.369361	0.473834	0.455884	0.563049	0.44666	0.273839	0.358145
Acanthiza inornata	1993	0.27994	0.295678	0.389358	0.473834	0.509466	0.563049	0.448603	0.275844	0.351091
Acanthiza inornata	1994	0.288715	0.3273	0.411037	0.473834	0.509466	0.563049	0.464517	0.264333	0.329746
Acanthiza inornata	1995	0.294575	0.381547	0.448576	0.506721	0.509466	0.563049	0.461908	0.261788	0.319165
Acanthiza inornata	1996	0.34197	0.415831	0.4917	0.506721	0.509466	0.563049	0.48129	0.216803	0.259652
Acanthiza inornata	1997	0.365224	0.467741	0.528715	0.506721	0.509466	0.563049	0.480502	0.264818	0.289289
Acanthiza inornata	1998	0.395384	0.537946	0.584776	0.560304	0.557492	0.611075	0.478728	0.306913	0.325241
Acanthiza inornata	1999	0.415828	0.647022	0.667998	0.560304	0.665493	0.719076	0.484655	0.370775	0.381317
Acanthiza inornata	2000	0.427957	0.6961	0.713256	0.560304	0.714689	0.768272	0.477794	0.417934	0.423373
Acanthiza inornata	2001	0.433238	0.724367	0.73782	0.563049	0.728869	0.782452	0.472137	0.439793	0.442972
Acanthiza inornata	2002	0.453839	0.73889	0.750512	0.563049	0.728869	0.782452	0.472988	0.444842	0.447919
Acanthiza inornata	2003	0.460118	0.745328	0.75671	0.563049	0.72897	0.782552	0.468304	0.438655	0.441881
Acanthiza inornata	2004	0.471023	0.750648	0.761725	0.563049	0.72897	0.782552	0.459517	0.435864	0.439312
Acanthiza inornata	2005	0.476274	0.758297	0.768889	0.563049	0.782552	0.836135	0.459328	0.433047	0.436505
Acanthiza inornata	2006	0.482214	0.766211	0.776397	0.563049	0.782552	0.836135	0.459325	0.434022	0.437492
Acanthiza inornata	2007	0.496763	0.77284	0.783519	0.611075	0.835812	0.889395	0.466528	0.433968	0.43822
Acanthiza inornata	2008	0.508305	0.774559	0.785874	0.664335	0.835812	0.889395	0.454747	0.430928	0.435021
Acanthiza inornata	2009	0.524177	0.777553	0.789386	0.664335	0.835812	0.889395	0.450313	0.427833	0.432483
Acanthiza inornata	2010	0.538945	0.778807	0.790981	0.66517	0.835812	0.889395	0.450454	0.423773	0.428833
Acanthiza inornata	2011	0.556815	0.782133	0.79562	0.66517	0.835812	0.889395	0.455733	0.420286	0.426385
Acanthiza inornata	2012	0.577914	0.785062	0.79933	0.66517	0.835812	0.889395	0.45881	0.418537	0.425587
Acanthiza inornata	2013	0.592362	0.787033	0.802671	0.66517	0.889395	0.889395	0.448673	0.416693	0.422809
Acanthiza inornata	2014	0.614558	0.788595	0.806967	0.665362	0.889395	0.889395	0.436391	0.415221	0.421323
Acanthiza inornata	2015	0.631826	0.791635	0.810438	0.665362	0.889395	0.889395	0.428484	0.414407	0.420689
Acanthiza inornata	2016	0.650128	0.792169	0.812974	0.665362	0.889395	0.889395	0.422386	0.412056	0.419048
Acanthiza inornata	2017	0.669221	0.795277	0.816764	0.679541	0.942978	0.942978	0.420907	0.415939	0.422617
Acanthiza inornata	2018	0.698355	0.799284	0.822622	0.733124	0.942978	0.942978	0.424285	0.41432	0.422124
Acanthiza inornata	2019	0.717548	0.801077	0.82863	0.786707	0.942978	0.942978	0.417755	0.412592	0.41982
Acanthiza inornata	2020	0.726662	0.802712	0.832171	0.786707	0.942978	0.942978	0.409984	0.408747	0.413648
Acanthiza inornata	2021	0.738624	0.803749	0.835787	0.786707	0.942978	0.942978	0.410689	0.404476	0.409971
Acanthiza inornata	2022	0.7503	0.804646	0.839263	0.786707	0.942978	0.942978	0.404865	0.399628	0.404763
Acanthiza iredalei	1990	0.112203	0.0654545	0.138964	0.0355604	0	0.0355604	0.221614	0.138482	0.215987
Acanthiza iredalei	1991	0.120348	0.0673747	0.147677	0.0419038	0	0.0419038	0.220993	0.13653	0.217677
Acanthiza iredalei	1992	0.123666	0.0703504	0.151374	0.0419038	0.0108298	0.0419038	0.217767	0.136944	0.215905
Acanthiza iredalei	1993	0.130958	0.076016	0.160206	0.0447147	0.016712	0.0505969	0.219931	0.1392	0.217814
Acanthiza iredalei	1994	0.135877	0.0825123	0.16796	0.0510581	0.016712	0.0569402	0.225595	0.139888	0.223643
Acanthiza iredalei	1995	0.138849	0.0919508	0.174482	0.0574014	0.016712	0.0632836	0.223029	0.139754	0.221274
Acanthiza iredalei	1996	0.156504	0.101894	0.191531	0.0574014	0.016712	0.0632836	0.244515	0.129155	0.219247
Acanthiza iredalei	1997	0.161488	0.124013	0.205755	0.0574014	0.0408224	0.0773218	0.249123	0.149734	0.2238
Acanthiza iredalei	1998	0.166647	0.258936	0.300682	0.0574014	0.06789	0.0980461	0.250043	0.231677	0.25942
Acanthiza iredalei	1999	0.18049	0.410728	0.426934	0.0574014	0.123098	0.144939	0.257019	0.320188	0.31599
Acanthiza iredalei	2000	0.193951	0.498943	0.510074	0.0634012	0.173845	0.195686	0.259625	0.3414	0.337011
Acanthiza iredalei	2001	0.199266	0.545616	0.554153	0.0634012	0.180188	0.202029	0.256919	0.343276	0.338714
Acanthiza iredalei	2002	0.232439	0.563393	0.571821	0.0634012	0.199218	0.221059	0.265477	0.34528	0.340983
Acanthiza iredalei	2003	0.236014	0.573289	0.581264	0.0634012	0.213273	0.235114	0.253226	0.341316	0.334956
Acanthiza iredalei	2004	0.243552	0.58302	0.590912	0.0634012	0.213273	0.235114	0.258122	0.342019	0.336261
Acanthiza iredalei	2005	0.265176	0.589578	0.597439	0.0634012	0.216459	0.2383	0.27133	0.342488	0.337844
Acanthiza iredalei	2006	0.284007	0.600446	0.608896	0.0663635	0.254268	0.276109	0.278461	0.3457	0.341099
Acanthiza iredalei	2007	0.301532	0.610182	0.6192	0.072173	0.266758	0.288599	0.288751	0.348826	0.344455
Acanthiza iredalei	2008	0.307667	0.61531	0.624705	0.0767097	0.273101	0.294942	0.290258	0.347354	0.343326
Acanthiza iredalei	2009	0.319834	0.619811	0.63019	0.0957398	0.280909	0.309094	0.294339	0.346373	0.343073
Acanthiza iredalei	2010	0.334129	0.624297	0.635065	0.108426	0.280909	0.315437	0.299416	0.345051	0.342751
Acanthiza iredalei	2011	0.348174	0.631239	0.643374	0.120507	0.280909	0.315437	0.300348	0.34428	0.342239
Acanthiza iredalei	2012	0.373078	0.638178	0.652886	0.14588	0.287253	0.328124	0.302173	0.345786	0.343918
Acanthiza iredalei	2013	0.383861	0.645111	0.660803	0.152223	0.293596	0.334467	0.29621	0.355274	0.350903
Acanthiza iredalei	2014	0.401226	0.65102	0.668024	0.164176	0.299939	0.347154	0.293282	0.358267	0.351577
Acanthiza iredalei	2015	0.417072	0.65461	0.673038	0.170519	0.306283	0.353497	0.294967	0.360597	0.352397
Acanthiza iredalei	2016	0.43763	0.65743	0.678234	0.183913	0.318969	0.371865	0.295153	0.360588	0.350377
Acanthiza iredalei	2017	0.449937	0.663287	0.684679	0.196022	0.318969	0.378208	0.288855	0.362716	0.348687
Acanthiza iredalei	2018	0.46859	0.669066	0.691491	0.206382	0.324923	0.384162	0.286215	0.366697	0.348612
Acanthiza iredalei	2019	0.483696	0.671158	0.695256	0.220145	0.324923	0.390506	0.28151	0.3671	0.345017
Acanthiza iredalei	2020	0.492348	0.672714	0.697783	0.220145	0.324923	0.390506	0.27406	0.362811	0.337833
Acanthiza iredalei	2021	0.504476	0.67476	0.701658	0.220145	0.324923	0.390506	0.274144	0.359692	0.333142
Acanthiza iredalei	2022	0.522674	0.676531	0.706976	0.238819	0.331267	0.402837	0.272981	0.357791	0.327615
Acanthiza katherina	1990	0.299568	0.0273267	0.304805	0.128274	0	0.128274	0.287213	0.368282	0.292563
Acanthiza katherina	1991	0.316053	0.0752561	0.324023	0.148065	0.155588	0.222109	0.285833	0.440751	0.293511
Acanthiza katherina	1992	0.336048	0.0752561	0.34396	0.148065	0.155588	0.222109	0.286443	0.440751	0.293197
Acanthiza katherina	1993	0.349803	0.116758	0.360491	0.148065	0.202317	0.222109	0.283732	0.410932	0.289884
Acanthiza katherina	1994	0.399357	0.121446	0.407762	0.148065	0.202317	0.222109	0.290043	0.395042	0.294513
Acanthiza katherina	1995	0.425465	0.129967	0.431313	0.148065	0.202317	0.222109	0.296671	0.378971	0.300197
Acanthiza katherina	1996	0.442331	0.133362	0.447829	0.148065	0.202317	0.222109	0.297039	0.410245	0.301599
Acanthiza katherina	1997	0.455878	0.146935	0.463222	0.148065	0.202317	0.222109	0.300945	0.427367	0.31003
Acanthiza katherina	1998	0.46104	0.322242	0.49422	0.148065	0.285299	0.305091	0.298389	0.473024	0.334062
Acanthiza katherina	1999	0.471169	0.508716	0.585572	0.148065	0.305091	0.305091	0.299883	0.434623	0.365605
Acanthiza katherina	2000	0.476608	0.569941	0.626395	0.148065	0.413896	0.413896	0.298518	0.416118	0.369711
Acanthiza katherina	2001	0.498724	0.612237	0.65623	0.222109	0.413896	0.413896	0.310333	0.419243	0.380518
Acanthiza katherina	2002	0.532124	0.644314	0.687416	0.222109	0.413896	0.413896	0.306282	0.412127	0.37389
Acanthiza katherina	2003	0.544803	0.651912	0.696699	0.222109	0.413896	0.413896	0.309811	0.414018	0.376341
Acanthiza katherina	2004	0.551882	0.656264	0.700374	0.305091	0.413896	0.496878	0.308483	0.408549	0.371783
Acanthiza katherina	2005	0.555316	0.666294	0.708837	0.310316	0.413896	0.502103	0.306479	0.408085	0.371346
Acanthiza katherina	2006	0.55615	0.6681	0.709955	0.310316	0.413896	0.502103	0.302295	0.404597	0.365553
Acanthiza katherina	2007	0.562715	0.672474	0.714737	0.310316	0.413896	0.502103	0.305864	0.40282	0.364532
Acanthiza katherina	2008	0.571702	0.679447	0.721236	0.310316	0.413896	0.502103	0.305602	0.404406	0.363972
Acanthiza katherina	2009	0.585498	0.683553	0.726297	0.336139	0.413896	0.502103	0.31562	0.408265	0.370169
Acanthiza katherina	2010	0.592365	0.68677	0.729628	0.336139	0.413896	0.502103	0.319698	0.402395	0.366407
Acanthiza katherina	2011	0.629	0.692039	0.735975	0.336139	0.413896	0.502103	0.32164	0.405612	0.365599
Acanthiza katherina	2012	0.647221	0.695226	0.743375	0.419121	0.413896	0.502103	0.321222	0.411441	0.3656
Acanthiza katherina	2013	0.66399	0.699258	0.753995	0.419121	0.413896	0.502103	0.316878	0.409207	0.357882
Acanthiza katherina	2014	0.67547	0.700727	0.759813	0.419121	0.413896	0.502103	0.313805	0.410346	0.352489
Acanthiza katherina	2015	0.688574	0.701605	0.766933	0.419121	0.413896	0.502103	0.31167	0.409265	0.345854
Acanthiza katherina	2016	0.700046	0.703852	0.771776	0.419121	0.413896	0.502103	0.307969	0.410559	0.338898
Acanthiza katherina	2017	0.715978	0.711721	0.78134	0.419121	0.413896	0.502103	0.30532	0.408092	0.332407
Acanthiza katherina	2018	0.720475	0.713626	0.784407	0.419121	0.413896	0.502103	0.301628	0.404749	0.326026
Acanthiza katherina	2019	0.727046	0.713902	0.787936	0.419121	0.413896	0.502103	0.299033	0.398286	0.320454
Acanthiza katherina	2020	0.734167	0.714299	0.792123	0.419121	0.413896	0.502103	0.297	0.386463	0.315521
Acanthiza katherina	2021	0.738009	0.715639	0.793639	0.419121	0.413896	0.502103	0.296644	0.383718	0.313772
Acanthiza katherina	2022	0.744999	0.716293	0.796822	0.419121	0.413896	0.502103	0.29626	0.378915	0.311225
Acanthiza lineata	1990	0.449296	0.122411	0.46548	0.491152	0.165235	0.500116	0.352629	0.12553	0.326609
Acanthiza lineata	1991	0.465424	0.13158	0.480042	0.518324	0.171887	0.527288	0.354199	0.134755	0.332045
Acanthiza lineata	1992	0.476336	0.146006	0.491955	0.534412	0.191914	0.561125	0.352488	0.146401	0.332936
Acanthiza lineata	1993	0.483651	0.1611	0.499144	0.552161	0.22211	0.57	0.349109	0.155596	0.332089
Acanthiza lineata	1994	0.497532	0.174067	0.512966	0.561036	0.234561	0.578874	0.354695	0.158925	0.337427
Acanthiza lineata	1995	0.505605	0.185068	0.52125	0.56991	0.246123	0.587749	0.355024	0.16747	0.338171
Acanthiza lineata	1996	0.516614	0.210931	0.532532	0.587659	0.283736	0.596623	0.360034	0.233304	0.349604
Acanthiza lineata	1997	0.521987	0.241263	0.540543	0.587659	0.343442	0.596645	0.359401	0.280767	0.356282
Acanthiza lineata	1998	0.535081	0.479408	0.608488	0.596534	0.554139	0.632349	0.363861	0.421337	0.40366
Acanthiza lineata	1999	0.548037	0.634852	0.68648	0.623157	0.669207	0.686956	0.370111	0.489022	0.464842
Acanthiza lineata	2000	0.55914	0.687577	0.722914	0.623157	0.695831	0.71358	0.37262	0.508451	0.488371
Acanthiza lineata	2001	0.572241	0.714732	0.742177	0.623157	0.704705	0.722454	0.379219	0.511657	0.495061
Acanthiza lineata	2002	0.583845	0.725945	0.751898	0.623179	0.71358	0.731329	0.383788	0.511496	0.495291
Acanthiza lineata	2003	0.593913	0.732691	0.757273	0.632053	0.71358	0.731329	0.394354	0.513049	0.498036
Acanthiza lineata	2004	0.602172	0.739908	0.764061	0.633413	0.71358	0.731329	0.392646	0.510994	0.495627
Acanthiza lineata	2005	0.611027	0.74628	0.770418	0.633413	0.71358	0.731329	0.394148	0.50867	0.494788
Acanthiza lineata	2006	0.619254	0.751818	0.775646	0.633413	0.71358	0.731329	0.394325	0.507002	0.492685
Acanthiza lineata	2007	0.629855	0.759305	0.782589	0.643042	0.722454	0.740203	0.40193	0.507714	0.493776
Acanthiza lineata	2008	0.635954	0.764218	0.786319	0.643042	0.731296	0.749045	0.40861	0.506492	0.493717
Acanthiza lineata	2009	0.645202	0.768421	0.790985	0.651916	0.74017	0.766794	0.405916	0.505208	0.491168
Acanthiza lineata	2010	0.652174	0.771699	0.794944	0.652006	0.74017	0.766794	0.401399	0.503541	0.487991
Acanthiza lineata	2011	0.666471	0.776595	0.80108	0.66088	0.757919	0.775668	0.399272	0.501117	0.48499
Acanthiza lineata	2012	0.681276	0.779467	0.805882	0.669799	0.757919	0.784587	0.398694	0.499644	0.482466
Acanthiza lineata	2013	0.695761	0.782733	0.811064	0.669799	0.757919	0.784587	0.394071	0.497645	0.478105
Acanthiza lineata	2014	0.709185	0.785051	0.815424	0.687548	0.757919	0.784587	0.389693	0.496208	0.472388
Acanthiza lineata	2015	0.720123	0.786492	0.819499	0.695875	0.757919	0.784587	0.382278	0.494658	0.465539
Acanthiza lineata	2016	0.729128	0.788286	0.822623	0.695991	0.757919	0.784702	0.378904	0.4937	0.459185
Acanthiza lineata	2017	0.741567	0.791839	0.827553	0.704865	0.757919	0.784702	0.373952	0.492985	0.4498
Acanthiza lineata	2018	0.753617	0.794198	0.832458	0.704865	0.757919	0.784702	0.365879	0.491918	0.438853
Acanthiza lineata	2019	0.762947	0.79589	0.836228	0.704865	0.757919	0.784702	0.360553	0.490174	0.430212
Acanthiza lineata	2020	0.77448	0.798011	0.841075	0.704865	0.757919	0.784702	0.355006	0.48731	0.420302
Acanthiza lineata	2021	0.785693	0.799745	0.8461	0.704865	0.757919	0.784702	0.353345	0.483108	0.413768
Acanthiza lineata	2022	0.794603	0.801231	0.849829	0.713706	0.757919	0.784702	0.358627	0.48142	0.412251
Acanthiza nana	1990	0.32715	0.0719235	0.338541	0.415736	0.0784806	0.424856	0.291075	0.105678	0.273333
Acanthiza nana	1991	0.343027	0.0829825	0.353513	0.454765	0.0830404	0.459325	0.295527	0.117939	0.277899
Acanthiza nana	1992	0.353168	0.0925184	0.364103	0.471514	0.105688	0.480633	0.296054	0.12209	0.278048
Acanthiza nana	1993	0.359639	0.102584	0.371304	0.471514	0.138131	0.480633	0.292287	0.130895	0.275508
Acanthiza nana	1994	0.373867	0.11228	0.387666	0.489753	0.149088	0.503432	0.298285	0.137003	0.281193
Acanthiza nana	1995	0.382647	0.1225	0.398198	0.499159	0.159	0.521958	0.296845	0.143967	0.280361
Acanthiza nana	1996	0.392061	0.141189	0.410167	0.51312	0.204581	0.540479	0.301832	0.192584	0.291591
Acanthiza nana	1997	0.397697	0.165058	0.421495	0.515341	0.235288	0.5427	0.300559	0.229401	0.296562
Acanthiza nana	1998	0.406918	0.349297	0.483426	0.524461	0.472962	0.61541	0.301386	0.349292	0.333498
Acanthiza nana	1999	0.429309	0.529574	0.588318	0.5427	0.674238	0.722342	0.309177	0.412062	0.386773
Acanthiza nana	2000	0.445376	0.618931	0.652664	0.551819	0.726585	0.74858	0.313138	0.434634	0.412585
Acanthiza nana	2001	0.466014	0.654933	0.681584	0.591663	0.753228	0.775223	0.318927	0.434965	0.417988
Acanthiza nana	2002	0.479277	0.668634	0.693976	0.596234	0.764477	0.786483	0.317694	0.429398	0.412408
Acanthiza nana	2003	0.489108	0.677084	0.701472	0.600793	0.775817	0.795602	0.326126	0.429479	0.412942
Acanthiza nana	2004	0.498702	0.685093	0.709214	0.605353	0.777874	0.797659	0.322646	0.426586	0.410182
Acanthiza nana	2005	0.507906	0.692647	0.716522	0.610516	0.783037	0.798263	0.32467	0.424035	0.408765
Acanthiza nana	2006	0.518297	0.699029	0.722689	0.637875	0.787597	0.802822	0.325067	0.422289	0.406934
Acanthiza nana	2007	0.531558	0.706859	0.731186	0.642435	0.790605	0.80466	0.332035	0.423144	0.408848
Acanthiza nana	2008	0.54236	0.712564	0.736642	0.642435	0.790605	0.80466	0.339831	0.422686	0.409001
Acanthiza nana	2009	0.556408	0.717972	0.742912	0.661844	0.795165	0.809219	0.341176	0.422257	0.40794
Acanthiza nana	2010	0.565874	0.723882	0.748778	0.661939	0.799725	0.813875	0.337315	0.422109	0.406847
Acanthiza nana	2011	0.5823	0.730122	0.756369	0.666499	0.799725	0.813875	0.33724	0.420673	0.404676
Acanthiza nana	2012	0.603367	0.734015	0.763312	0.689298	0.799725	0.813875	0.337182	0.420227	0.402759
Acanthiza nana	2013	0.618189	0.737079	0.768649	0.695915	0.799747	0.813897	0.332325	0.418354	0.39868
Acanthiza nana	2014	0.632186	0.739814	0.773168	0.719605	0.799747	0.813897	0.326263	0.417001	0.394551
Acanthiza nana	2015	0.645414	0.741442	0.778216	0.719605	0.799747	0.813897	0.316872	0.41528	0.388426
Acanthiza nana	2016	0.656847	0.743312	0.782108	0.728821	0.799747	0.818457	0.309583	0.41401	0.380803
Acanthiza nana	2017	0.671879	0.746762	0.788202	0.733381	0.799747	0.818457	0.304728	0.412654	0.373945
Acanthiza nana	2018	0.683946	0.749338	0.792842	0.733381	0.799747	0.818457	0.298334	0.411513	0.364984
Acanthiza nana	2019	0.696675	0.751028	0.797612	0.742501	0.799747	0.823017	0.295539	0.410383	0.358624
Acanthiza nana	2020	0.711456	0.753205	0.803423	0.760493	0.799747	0.827577	0.293269	0.407665	0.352414
Acanthiza nana	2021	0.724485	0.754768	0.808715	0.765784	0.804307	0.832136	0.29193	0.404521	0.346794
Acanthiza nana	2022	0.738163	0.75719	0.814007	0.770344	0.804318	0.836696	0.292403	0.403219	0.342775
Acanthiza pusilla	1990	0.435406	0.118601	0.45162	0.471875	0.196772	0.487734	0.351557	0.125578	0.328165
Acanthiza pusilla	1991	0.452624	0.13099	0.468316	0.503449	0.226504	0.511378	0.354905	0.13534	0.334955
Acanthiza pusilla	1992	0.463245	0.14388	0.47971	0.517863	0.255013	0.525792	0.354008	0.144885	0.334421
Acanthiza pusilla	1993	0.47047	0.157366	0.486742	0.531644	0.274064	0.539574	0.350781	0.152791	0.332491
Acanthiza pusilla	1994	0.483841	0.169442	0.50006	0.531644	0.289923	0.547503	0.357591	0.157099	0.338521
Acanthiza pusilla	1995	0.491125	0.18131	0.507641	0.539986	0.30308	0.557292	0.357142	0.165882	0.339578
Acanthiza pusilla	1996	0.503546	0.216755	0.523474	0.571703	0.34903	0.573151	0.362021	0.24937	0.354418
Acanthiza pusilla	1997	0.509313	0.246647	0.531866	0.571703	0.383071	0.573151	0.360817	0.298361	0.3644
Acanthiza pusilla	1998	0.521978	0.467277	0.595712	0.587562	0.559797	0.64171	0.365989	0.431007	0.412507
Acanthiza pusilla	1999	0.537031	0.627672	0.678501	0.587562	0.67699	0.69326	0.372537	0.500665	0.475536
Acanthiza pusilla	2000	0.548812	0.680853	0.71546	0.588541	0.708811	0.709223	0.37497	0.51957	0.499387
Acanthiza pusilla	2001	0.56272	0.708875	0.735834	0.593759	0.728531	0.728943	0.380899	0.521877	0.505365
Acanthiza pusilla	2002	0.574227	0.721191	0.746335	0.601854	0.735216	0.735628	0.384465	0.521734	0.504748
Acanthiza pusilla	2003	0.585286	0.727945	0.751987	0.610595	0.743146	0.743558	0.394261	0.52297	0.507047
Acanthiza pusilla	2004	0.593687	0.735227	0.758716	0.618525	0.743146	0.743558	0.39445	0.52155	0.504563
Acanthiza pusilla	2005	0.602318	0.741754	0.765277	0.618525	0.754778	0.75519	0.395911	0.519804	0.503591
Acanthiza pusilla	2006	0.610559	0.747672	0.770951	0.619972	0.765502	0.765914	0.397313	0.518666	0.501742
Acanthiza pusilla	2007	0.620043	0.755243	0.778066	0.619972	0.774704	0.775116	0.405568	0.519897	0.503582
Acanthiza pusilla	2008	0.628861	0.760045	0.782102	0.628476	0.774704	0.775354	0.414321	0.519438	0.504199
Acanthiza pusilla	2009	0.638467	0.764207	0.786675	0.636406	0.774704	0.775354	0.414508	0.518531	0.502479
Acanthiza pusilla	2010	0.645653	0.767386	0.790521	0.645607	0.774704	0.775354	0.411131	0.516892	0.500063
Acanthiza pusilla	2011	0.660568	0.772145	0.79654	0.654877	0.782633	0.783283	0.410718	0.514353	0.496859
Acanthiza pusilla	2012	0.675214	0.775033	0.801405	0.662806	0.782633	0.783283	0.409334	0.512428	0.493923
Acanthiza pusilla	2013	0.690623	0.778199	0.806978	0.670735	0.782633	0.791212	0.403835	0.509849	0.489071
Acanthiza pusilla	2014	0.705099	0.780639	0.811556	0.678665	0.783685	0.792264	0.399634	0.508216	0.483248
Acanthiza pusilla	2015	0.717029	0.782081	0.815806	0.678997	0.783685	0.792597	0.392515	0.50629	0.476249
Acanthiza pusilla	2016	0.725901	0.783863	0.818974	0.686927	0.783685	0.792597	0.387743	0.50433	0.468982
Acanthiza pusilla	2017	0.737552	0.787138	0.823569	0.697651	0.783685	0.792597	0.382666	0.503078	0.459546
Acanthiza pusilla	2018	0.749617	0.789592	0.828462	0.70558	0.783685	0.792597	0.375622	0.501641	0.449101
Acanthiza pusilla	2019	0.760282	0.791384	0.832868	0.705785	0.78443	0.792801	0.37076	0.499311	0.440849
Acanthiza pusilla	2020	0.77215	0.793922	0.837872	0.713714	0.78443	0.800731	0.366536	0.495055	0.432361
Acanthiza pusilla	2021	0.782694	0.795732	0.842643	0.728329	0.78443	0.800731	0.364652	0.48993	0.425777
Acanthiza pusilla	2022	0.791388	0.797222	0.846016	0.744419	0.78443	0.808788	0.368953	0.487605	0.423762
Acanthiza reguloides	1990	0.347806	0.0773771	0.358697	0.34956	0.0838576	0.372151	0.303453	0.105865	0.283596
Acanthiza reguloides	1991	0.361916	0.08812	0.37208	0.365661	0.0838576	0.386184	0.30644	0.118954	0.287766
Acanthiza reguloides	1992	0.371768	0.0988516	0.383778	0.374965	0.0939521	0.395488	0.305579	0.124722	0.28755
Acanthiza reguloides	1993	0.377745	0.110467	0.390102	0.390363	0.109349	0.410885	0.30183	0.132876	0.285034
Acanthiza reguloides	1994	0.393171	0.121381	0.407996	0.40576	0.114482	0.426282	0.307824	0.138871	0.291488
Acanthiza reguloides	1995	0.40314	0.131404	0.419477	0.412209	0.138641	0.432731	0.306739	0.146277	0.290626
Acanthiza reguloides	1996	0.413136	0.15175	0.431794	0.432731	0.156242	0.453261	0.311401	0.199297	0.302134
Acanthiza reguloides	1997	0.419057	0.174533	0.441072	0.437864	0.19198	0.453261	0.310941	0.236419	0.307202
Acanthiza reguloides	1998	0.428915	0.372816	0.505016	0.437864	0.381078	0.478967	0.312731	0.36492	0.348236
Acanthiza reguloides	1999	0.453479	0.554026	0.610627	0.442996	0.563127	0.60715	0.320877	0.428581	0.402462
Acanthiza reguloides	2000	0.466991	0.62697	0.661806	0.442996	0.654433	0.669162	0.323389	0.44684	0.42438
Acanthiza reguloides	2001	0.488305	0.660941	0.688855	0.454197	0.680774	0.700893	0.330322	0.446965	0.429684
Acanthiza reguloides	2002	0.503191	0.674973	0.701687	0.479859	0.718193	0.733496	0.329506	0.441748	0.425521
Acanthiza reguloides	2003	0.512818	0.683135	0.708667	0.488446	0.723325	0.743761	0.337889	0.441766	0.426218
Acanthiza reguloides	2004	0.522308	0.69154	0.716715	0.488446	0.728458	0.748894	0.334879	0.43988	0.423785
Acanthiza reguloides	2005	0.53129	0.699101	0.72389	0.498711	0.73648	0.754026	0.336509	0.437878	0.422152
Acanthiza reguloides	2006	0.540951	0.705193	0.729645	0.508976	0.73648	0.754026	0.337034	0.435928	0.420624
Acanthiza reguloides	2007	0.554762	0.713221	0.738278	0.515426	0.74217	0.759158	0.344658	0.436915	0.422623
Acanthiza reguloides	2008	0.565967	0.71883	0.743607	0.525138	0.74217	0.759158	0.352569	0.436352	0.423642
Acanthiza reguloides	2009	0.578991	0.723898	0.749662	0.550799	0.756223	0.779688	0.3536	0.43543	0.42224
Acanthiza reguloides	2010	0.587009	0.729489	0.755258	0.550799	0.757447	0.780912	0.349652	0.435419	0.420153
Acanthiza reguloides	2011	0.603402	0.734909	0.761989	0.556756	0.762579	0.786044	0.349216	0.433755	0.417636
Acanthiza reguloides	2012	0.624433	0.738985	0.769374	0.561888	0.762579	0.786044	0.349628	0.433334	0.415941
Acanthiza reguloides	2013	0.639055	0.742281	0.775073	0.572153	0.762579	0.786044	0.345497	0.431579	0.412434
Acanthiza reguloides	2014	0.652714	0.745097	0.779741	0.598132	0.762579	0.786044	0.339338	0.430131	0.408295
Acanthiza reguloides	2015	0.666142	0.746685	0.785039	0.598132	0.762579	0.786044	0.330735	0.428683	0.402367
Acanthiza reguloides	2016	0.677002	0.748424	0.78874	0.613952	0.762579	0.786044	0.323046	0.427933	0.39452
Acanthiza reguloides	2017	0.690423	0.751883	0.794552	0.619085	0.763015	0.786044	0.318893	0.427054	0.387726
Acanthiza reguloides	2018	0.702104	0.754357	0.799215	0.624217	0.763015	0.791177	0.312302	0.425964	0.378445
Acanthiza reguloides	2019	0.713168	0.75613	0.803796	0.649879	0.763015	0.801441	0.308927	0.425131	0.371864
Acanthiza reguloides	2020	0.72672	0.758162	0.809363	0.675648	0.768148	0.811706	0.306037	0.422097	0.36555
Acanthiza reguloides	2021	0.738754	0.759692	0.814459	0.706442	0.768148	0.811706	0.304786	0.418576	0.359563
Acanthiza reguloides	2022	0.750655	0.76198	0.819342	0.721927	0.768148	0.811706	0.304677	0.4179	0.355647
Acanthiza robustirostris	1990	0.0571453	0.0148625	0.0673382	0.0219531	0	0.0219531	0.263682	0.122721	0.302091
Acanthiza robustirostris	1991	0.0663233	0.0169863	0.0776356	0.0329296	0	0.0329296	0.285951	0.130039	0.318625
Acanthiza robustirostris	1992	0.0706908	0.0209104	0.0831204	0.0402473	0	0.0402473	0.28627	0.155651	0.318379
Acanthiza robustirostris	1993	0.0765386	0.0236564	0.0900787	0.0402473	0	0.0402473	0.298135	0.166627	0.327167
Acanthiza robustirostris	1994	0.0813462	0.0268876	0.0956226	0.0402473	0	0.0402473	0.298693	0.173612	0.327898
Acanthiza robustirostris	1995	0.085856	0.0338876	0.102606	0.0402473	0	0.0402473	0.301968	0.206263	0.32915
Acanthiza robustirostris	1996	0.0937766	0.0389814	0.111567	0.047565	0	0.047565	0.314665	0.231874	0.339969
Acanthiza robustirostris	1997	0.0991334	0.0507167	0.122766	0.0512239	0.0182942	0.0585415	0.318024	0.222523	0.331784
Acanthiza robustirostris	1998	0.101267	0.135606	0.187634	0.0548827	0.0731769	0.113424	0.311446	0.346171	0.379306
Acanthiza robustirostris	1999	0.109752	0.316863	0.338059	0.0548827	0.201237	0.230507	0.307495	0.504596	0.490222
Acanthiza robustirostris	2000	0.127153	0.43481	0.446427	0.0622004	0.274413	0.300025	0.323972	0.580832	0.559484
Acanthiza robustirostris	2001	0.137434	0.503927	0.513103	0.0658592	0.362226	0.373202	0.325884	0.612389	0.592989
Acanthiza robustirostris	2002	0.16214	0.522167	0.531255	0.0731769	0.387838	0.398814	0.359001	0.620529	0.602523
Acanthiza robustirostris	2003	0.166553	0.530967	0.540116	0.0731769	0.395155	0.406132	0.355809	0.619029	0.601852
Acanthiza robustirostris	2004	0.189703	0.543073	0.552326	0.0804946	0.402473	0.41345	0.386219	0.618284	0.603307
Acanthiza robustirostris	2005	0.217472	0.553754	0.562997	0.109765	0.431744	0.44272	0.448136	0.62717	0.616557
Acanthiza robustirostris	2006	0.235489	0.562806	0.572564	0.113424	0.446379	0.457356	0.447145	0.623834	0.613843
Acanthiza robustirostris	2007	0.252886	0.573049	0.583811	0.12806	0.453697	0.468332	0.459591	0.630628	0.621184
Acanthiza robustirostris	2008	0.259135	0.578612	0.589789	0.139036	0.479309	0.490285	0.446821	0.622421	0.612425
Acanthiza robustirostris	2009	0.269168	0.584707	0.596723	0.146354	0.479309	0.490285	0.443166	0.612346	0.602454
Acanthiza robustirostris	2010	0.286332	0.590426	0.604	0.164648	0.479309	0.493944	0.425077	0.602958	0.590305
Acanthiza robustirostris	2011	0.301683	0.59578	0.611315	0.175625	0.482689	0.500983	0.399679	0.598372	0.581217
Acanthiza robustirostris	2012	0.321457	0.602282	0.619793	0.186268	0.500983	0.515285	0.408176	0.600188	0.582769
Acanthiza robustirostris	2013	0.332099	0.606164	0.62541	0.193586	0.504309	0.518944	0.400921	0.59339	0.574336
Acanthiza robustirostris	2014	0.347255	0.609584	0.630763	0.200904	0.515285	0.529921	0.393587	0.591354	0.568666
Acanthiza robustirostris	2015	0.360912	0.611797	0.634823	0.204562	0.515285	0.529921	0.384738	0.587919	0.559847
Acanthiza robustirostris	2016	0.375422	0.614598	0.639476	0.222857	0.522603	0.537238	0.383804	0.584479	0.552652
Acanthiza robustirostris	2017	0.393952	0.619199	0.646608	0.237492	0.526262	0.544556	0.381156	0.582753	0.544856
Acanthiza robustirostris	2018	0.411983	0.625149	0.654295	0.259445	0.529921	0.544556	0.377122	0.585541	0.539452
Acanthiza robustirostris	2019	0.426528	0.627033	0.658266	0.277739	0.529921	0.548215	0.376313	0.581474	0.530595
Acanthiza robustirostris	2020	0.435815	0.628404	0.660871	0.281398	0.53358	0.548215	0.38143	0.579394	0.527712
Acanthiza robustirostris	2021	0.449468	0.630518	0.66541	0.299692	0.537238	0.559192	0.38209	0.576957	0.519456
Acanthiza robustirostris	2022	0.464658	0.631755	0.669991	0.314328	0.537238	0.559192	0.381166	0.573569	0.510126
Acanthiza uropygialis	1990	0.159102	0.0472305	0.176584	0.152723	0.0499509	0.170705	0.191087	0.111406	0.192806
Acanthiza uropygialis	1991	0.169289	0.0529557	0.187323	0.172703	0.0579431	0.190685	0.196117	0.11442	0.197395
Acanthiza uropygialis	1992	0.175786	0.0606117	0.195476	0.182693	0.0649405	0.205675	0.19697	0.120011	0.198707
Acanthiza uropygialis	1993	0.181993	0.0672941	0.20297	0.190685	0.0769287	0.221659	0.194464	0.124819	0.196905
Acanthiza uropygialis	1994	0.189863	0.0743765	0.212947	0.192683	0.0809248	0.225655	0.199567	0.12836	0.20091
Acanthiza uropygialis	1995	0.195642	0.0832997	0.221658	0.200494	0.092913	0.23946	0.199823	0.132785	0.201233
Acanthiza uropygialis	1996	0.20495	0.09489	0.232373	0.210484	0.105792	0.252491	0.208454	0.138963	0.203878
Acanthiza uropygialis	1997	0.211507	0.11293	0.24473	0.218476	0.123774	0.26448	0.211704	0.150226	0.206854
Acanthiza uropygialis	1998	0.216586	0.23241	0.309098	0.220474	0.305014	0.380939	0.215777	0.22412	0.234947
Acanthiza uropygialis	1999	0.23065	0.406337	0.438885	0.244451	0.553118	0.579092	0.224271	0.305031	0.291471
Acanthiza uropygialis	2000	0.247841	0.507484	0.526458	0.264431	0.661012	0.66301	0.231991	0.34127	0.326096
Acanthiza uropygialis	2001	0.260521	0.560289	0.575326	0.284243	0.684781	0.686779	0.238562	0.345899	0.33317
Acanthiza uropygialis	2002	0.282706	0.576539	0.591142	0.344184	0.702763	0.704761	0.243476	0.342976	0.332004
Acanthiza uropygialis	2003	0.290148	0.584947	0.599213	0.346182	0.710876	0.712874	0.245131	0.338761	0.328701
Acanthiza uropygialis	2004	0.306562	0.595389	0.609637	0.380149	0.728962	0.728962	0.246077	0.337737	0.327406
Acanthiza uropygialis	2005	0.327006	0.604531	0.618754	0.439967	0.741874	0.743872	0.25457	0.337646	0.328195
Acanthiza uropygialis	2006	0.340033	0.61262	0.627137	0.46794	0.751864	0.753862	0.256765	0.337171	0.327808
Acanthiza uropygialis	2007	0.355713	0.62186	0.636911	0.503905	0.753862	0.75586	0.264403	0.339523	0.330507
Acanthiza uropygialis	2008	0.364107	0.627297	0.642683	0.507901	0.762277	0.764275	0.266505	0.339559	0.330265
Acanthiza uropygialis	2009	0.37616	0.633384	0.649663	0.528884	0.766273	0.770269	0.269432	0.340752	0.330969
Acanthiza uropygialis	2010	0.390392	0.638853	0.656123	0.551918	0.768271	0.774265	0.272273	0.341706	0.331717
Acanthiza uropygialis	2011	0.406999	0.645057	0.664021	0.572888	0.769973	0.777965	0.273655	0.341134	0.331757
Acanthiza uropygialis	2012	0.427609	0.650986	0.672314	0.582879	0.773969	0.781961	0.27213	0.342172	0.331645
Acanthiza uropygialis	2013	0.440643	0.654812	0.678194	0.596865	0.780345	0.788337	0.264674	0.343618	0.329056
Acanthiza uropygialis	2014	0.45595	0.658215	0.683416	0.608531	0.780345	0.788337	0.257839	0.344251	0.324881
Acanthiza uropygialis	2015	0.469303	0.660586	0.687812	0.612953	0.782343	0.790335	0.250226	0.343942	0.319394
Acanthiza uropygialis	2016	0.484524	0.663497	0.692872	0.614806	0.782343	0.792188	0.242949	0.342991	0.312712
Acanthiza uropygialis	2017	0.500654	0.667512	0.699088	0.626678	0.782343	0.794186	0.237445	0.342224	0.306542
Acanthiza uropygialis	2018	0.516999	0.672271	0.705827	0.642663	0.786339	0.798182	0.231616	0.341995	0.299733
Acanthiza uropygialis	2019	0.530304	0.674156	0.71015	0.651395	0.788337	0.80018	0.22768	0.339062	0.292127
Acanthiza uropygialis	2020	0.541453	0.675828	0.713973	0.657389	0.788337	0.80018	0.223741	0.332741	0.283705
Acanthiza uropygialis	2021	0.55472	0.67777	0.718853	0.663383	0.789185	0.801028	0.223183	0.328451	0.278166
Acanthiza uropygialis	2022	0.56976	0.679542	0.724011	0.671371	0.789185	0.801028	0.223672	0.326417	0.274213
Acanthorhynchus superciliosus	1990	0.215912	0.195011	0.297481	0.337975	0.280882	0.421233	0.415717	0.250577	0.359401
Acanthorhynchus superciliosus	1991	0.225269	0.224364	0.320914	0.337975	0.32465	0.465001	0.420076	0.253326	0.3469
Acanthorhynchus superciliosus	1992	0.230803	0.258528	0.343214	0.337975	0.365882	0.465001	0.412083	0.256577	0.338069
Acanthorhynchus superciliosus	1993	0.245364	0.27822	0.359548	0.364838	0.365882	0.465001	0.412876	0.255292	0.32953
Acanthorhynchus superciliosus	1994	0.252532	0.305307	0.378304	0.364838	0.409651	0.465001	0.428524	0.249022	0.313897
Acanthorhynchus superciliosus	1995	0.266399	0.355521	0.417799	0.405108	0.409651	0.505271	0.428753	0.245308	0.302831
Acanthorhynchus superciliosus	1996	0.310601	0.393842	0.461996	0.442375	0.409651	0.505271	0.459645	0.197912	0.243127
Acanthorhynchus superciliosus	1997	0.352466	0.438463	0.508899	0.522367	0.548534	0.669059	0.491877	0.247505	0.276756
Acanthorhynchus superciliosus	1998	0.384408	0.509931	0.564459	0.581523	0.587764	0.708289	0.479717	0.294019	0.314871
Acanthorhynchus superciliosus	1999	0.406952	0.628575	0.652733	0.581523	0.752822	0.752822	0.487313	0.358701	0.370478
Acanthorhynchus superciliosus	2000	0.421515	0.680346	0.699289	0.581523	0.752978	0.752978	0.486032	0.391952	0.398817
Acanthorhynchus superciliosus	2001	0.427483	0.708989	0.724088	0.581523	0.796747	0.796747	0.484301	0.410478	0.415478
Acanthorhynchus superciliosus	2002	0.451828	0.724378	0.737981	0.620752	0.796747	0.796747	0.488595	0.415806	0.421176
Acanthorhynchus superciliosus	2003	0.464138	0.731614	0.746066	0.620752	0.796747	0.796747	0.490434	0.410225	0.416005
Acanthorhynchus superciliosus	2004	0.477379	0.737259	0.75165	0.708289	0.796915	0.796915	0.488239	0.407414	0.413637
Acanthorhynchus superciliosus	2005	0.483459	0.744731	0.758937	0.708289	0.796915	0.796915	0.488651	0.405519	0.412033
Acanthorhynchus superciliosus	2006	0.491904	0.752368	0.767258	0.708289	0.796915	0.796915	0.490368	0.407058	0.413665
Acanthorhynchus superciliosus	2007	0.505949	0.758924	0.774052	0.708289	0.796915	0.796915	0.494585	0.408343	0.415814
Acanthorhynchus superciliosus	2008	0.516206	0.761845	0.776861	0.708289	0.796915	0.796915	0.481259	0.407366	0.414501
Acanthorhynchus superciliosus	2009	0.529359	0.767539	0.782135	0.708289	0.796915	0.796915	0.473833	0.405855	0.413436
Acanthorhynchus superciliosus	2010	0.54606	0.770006	0.784988	0.708289	0.796915	0.796915	0.475795	0.402971	0.411848
Acanthorhynchus superciliosus	2011	0.561262	0.774176	0.789808	0.708289	0.796915	0.796915	0.474982	0.40156	0.411506
Acanthorhynchus superciliosus	2012	0.582958	0.778812	0.79457	0.708289	0.796915	0.796915	0.47542	0.401874	0.412437
Acanthorhynchus superciliosus	2013	0.597233	0.780952	0.797524	0.708289	0.796915	0.796915	0.456956	0.401153	0.410527
Acanthorhynchus superciliosus	2014	0.617261	0.783057	0.802606	0.708289	0.796915	0.796915	0.439753	0.400383	0.409461
Acanthorhynchus superciliosus	2015	0.633968	0.786776	0.807072	0.709128	0.796915	0.796915	0.425807	0.400152	0.40925
Acanthorhynchus superciliosus	2016	0.652647	0.787423	0.810255	0.709128	0.796915	0.796915	0.414343	0.397908	0.407362
Acanthorhynchus superciliosus	2017	0.670984	0.790569	0.814238	0.709128	0.796915	0.796915	0.409302	0.40149	0.40925
Acanthorhynchus superciliosus	2018	0.697792	0.795085	0.820965	0.709128	0.796915	0.796915	0.408401	0.401219	0.409512
Acanthorhynchus superciliosus	2019	0.715534	0.796869	0.826842	0.732246	0.796915	0.820033	0.401738	0.399831	0.405872
Acanthorhynchus superciliosus	2020	0.724327	0.798838	0.830161	0.732328	0.796915	0.820033	0.393309	0.395542	0.400595
Acanthorhynchus superciliosus	2021	0.735674	0.800292	0.833741	0.732497	0.796915	0.820033	0.393855	0.392051	0.398306
Acanthorhynchus superciliosus	2022	0.746608	0.801423	0.837402	0.776265	0.796915	0.820033	0.38799	0.387227	0.39308
Acanthorhynchus tenuirostris	1990	0.444707	0.124856	0.462633	0.52714	0.197881	0.537693	0.363225	0.13087	0.338772
Acanthorhynchus tenuirostris	1991	0.463373	0.142308	0.480829	0.547487	0.224171	0.54895	0.368626	0.147791	0.348362
Acanthorhynchus tenuirostris	1992	0.473524	0.156617	0.491936	0.547487	0.233261	0.54895	0.366947	0.15856	0.349624
Acanthorhynchus tenuirostris	1993	0.483411	0.172203	0.501501	0.575787	0.285447	0.57725	0.364808	0.169352	0.349934
Acanthorhynchus tenuirostris	1994	0.500305	0.186907	0.518258	0.584877	0.285447	0.58634	0.370779	0.172876	0.35627
Acanthorhynchus tenuirostris	1995	0.509565	0.20032	0.527691	0.595338	0.308713	0.603172	0.371775	0.182579	0.357355
Acanthorhynchus tenuirostris	1996	0.524253	0.231446	0.541761	0.604473	0.361713	0.612307	0.377364	0.262965	0.37221
Acanthorhynchus tenuirostris	1997	0.530759	0.264005	0.551294	0.604473	0.434521	0.612307	0.377622	0.313083	0.383229
Acanthorhynchus tenuirostris	1998	0.542634	0.488415	0.613908	0.604473	0.576979	0.635876	0.382067	0.456914	0.42891
Acanthorhynchus tenuirostris	1999	0.554146	0.641559	0.691536	0.62936	0.685943	0.71083	0.386713	0.536927	0.498756
Acanthorhynchus tenuirostris	2000	0.566591	0.692202	0.726287	0.651686	0.739192	0.748282	0.387286	0.554666	0.525714
Acanthorhynchus tenuirostris	2001	0.5812	0.720087	0.746219	0.651686	0.740373	0.749463	0.390803	0.555542	0.530791
Acanthorhynchus tenuirostris	2002	0.593804	0.732814	0.757029	0.653031	0.752667	0.762329	0.391085	0.550095	0.526412
Acanthorhynchus tenuirostris	2003	0.604962	0.739676	0.762992	0.66296	0.752667	0.762329	0.402884	0.549432	0.528353
Acanthorhynchus tenuirostris	2004	0.612542	0.745864	0.768835	0.66296	0.752667	0.762329	0.402396	0.544554	0.524508
Acanthorhynchus tenuirostris	2005	0.620308	0.751884	0.774764	0.66953	0.752667	0.762329	0.402955	0.543311	0.523717
Acanthorhynchus tenuirostris	2006	0.629167	0.758044	0.780673	0.66953	0.770846	0.771418	0.403494	0.541195	0.522535
Acanthorhynchus tenuirostris	2007	0.638922	0.76462	0.787544	0.678585	0.779936	0.780508	0.409233	0.54136	0.523585
Acanthorhynchus tenuirostris	2008	0.648353	0.7696	0.792126	0.687675	0.781394	0.781967	0.41533	0.541432	0.524107
Acanthorhynchus tenuirostris	2009	0.658922	0.773989	0.796915	0.690504	0.789445	0.790017	0.416679	0.540385	0.522625
Acanthorhynchus tenuirostris	2010	0.66712	0.777132	0.800871	0.702115	0.789563	0.799225	0.413681	0.538793	0.520107
Acanthorhynchus tenuirostris	2011	0.680712	0.781411	0.806225	0.712741	0.789563	0.799225	0.413303	0.536187	0.516332
Acanthorhynchus tenuirostris	2012	0.693774	0.783932	0.810831	0.72183	0.789563	0.799225	0.413933	0.534299	0.512934
Acanthorhynchus tenuirostris	2013	0.710159	0.787403	0.817033	0.72183	0.789563	0.799225	0.409922	0.531737	0.506512
Acanthorhynchus tenuirostris	2014	0.724946	0.789757	0.822096	0.740156	0.789563	0.808462	0.408925	0.530067	0.501684
Acanthorhynchus tenuirostris	2015	0.736932	0.791065	0.826342	0.749066	0.789563	0.808843	0.403717	0.528603	0.493609
Acanthorhynchus tenuirostris	2016	0.745897	0.792928	0.829414	0.774909	0.789563	0.825596	0.399404	0.526873	0.484396
Acanthorhynchus tenuirostris	2017	0.756381	0.797039	0.834174	0.779336	0.789563	0.830023	0.391776	0.525891	0.473665
Acanthorhynchus tenuirostris	2018	0.767036	0.799602	0.838348	0.780794	0.789563	0.830023	0.384166	0.525592	0.461962
Acanthorhynchus tenuirostris	2019	0.776958	0.801411	0.842647	0.781181	0.789563	0.830023	0.381649	0.523684	0.452454
Acanthorhynchus tenuirostris	2020	0.786763	0.803725	0.847071	0.790743	0.798653	0.848202	0.380354	0.521348	0.444885
Acanthorhynchus tenuirostris	2021	0.795893	0.805529	0.850884	0.793946	0.798653	0.848202	0.380838	0.518273	0.439849
Acanthorhynchus tenuirostris	2022	0.803465	0.806905	0.853787	0.803036	0.807743	0.848202	0.385533	0.516137	0.438599
Acanthornis magna	1990	0.360078	0.0470454	0.368202	0.535053	0.220822	0.624688	0.665216	0.327442	0.691082
Acanthornis magna	1991	0.39156	0.103567	0.41451	0.535053	0.357031	0.624688	0.694067	0.397955	0.714855
Acanthornis magna	1992	0.394425	0.103567	0.416448	0.535053	0.357031	0.624688	0.700003	0.397955	0.719758
Acanthornis magna	1993	0.407547	0.103567	0.428643	0.535053	0.357031	0.624688	0.687941	0.397955	0.705749
Acanthornis magna	1994	0.412458	0.105967	0.433915	0.670919	0.357031	0.760554	0.691886	0.368836	0.70436
Acanthornis magna	1995	0.430458	0.113643	0.452679	0.693931	0.357031	0.783566	0.693943	0.374831	0.708394
Acanthornis magna	1996	0.437814	0.219578	0.463628	0.693931	0.480903	0.783566	0.695113	0.564484	0.691281
Acanthornis magna	1997	0.448389	0.260282	0.478223	0.693931	0.480903	0.783566	0.703728	0.505348	0.643994
Acanthornis magna	1998	0.456282	0.462466	0.556304	0.693931	0.577774	0.880438	0.710602	0.59836	0.65092
Acanthornis magna	1999	0.462866	0.622932	0.652271	0.693931	0.854735	0.886151	0.701631	0.672622	0.686627
Acanthornis magna	2000	0.487349	0.671789	0.688376	0.89725	0.894335	0.942563	0.706385	0.676469	0.686844
Acanthornis magna	2001	0.506115	0.703096	0.716339	0.89725	0.917347	0.942563	0.682602	0.676726	0.686588
Acanthornis magna	2002	0.511627	0.716895	0.727388	0.89725	0.92575	0.942563	0.680809	0.675885	0.686363
Acanthornis magna	2003	0.534879	0.723644	0.736262	0.89725	0.936577	0.953389	0.677277	0.685942	0.696574
Acanthornis magna	2004	0.547823	0.732383	0.744608	0.89725	0.936577	0.953389	0.676456	0.693778	0.703504
Acanthornis magna	2005	0.560248	0.735362	0.749056	0.89725	0.936577	0.953389	0.674508	0.700362	0.70953
Acanthornis magna	2006	0.578993	0.747429	0.761841	0.89725	0.953389	0.953389	0.67353	0.700377	0.710447
Acanthornis magna	2007	0.585891	0.755013	0.771396	0.89725	0.953389	0.953389	0.673904	0.697718	0.708505
Acanthornis magna	2008	0.613876	0.761651	0.78067	0.899287	0.953389	0.955426	0.672509	0.708263	0.717549
Acanthornis magna	2009	0.632475	0.763675	0.783958	0.899287	0.953389	0.955426	0.690813	0.712054	0.717893
Acanthornis magna	2010	0.647774	0.765631	0.788124	0.899287	0.953389	0.955426	0.698343	0.711765	0.718312
Acanthornis magna	2011	0.663558	0.769335	0.791828	0.899287	0.953389	0.955426	0.688357	0.710559	0.719952
Acanthornis magna	2012	0.677935	0.771946	0.795438	0.899287	0.953389	0.955426	0.653521	0.707509	0.713937
Acanthornis magna	2013	0.692022	0.778517	0.805648	0.899287	0.953389	0.955426	0.62994	0.704769	0.709272
Acanthornis magna	2014	0.709909	0.779316	0.810895	0.899287	0.953389	0.955426	0.587448	0.700502	0.700159
Acanthornis magna	2015	0.729384	0.78148	0.814549	0.938886	0.953389	0.955426	0.58024	0.697031	0.685099
Acanthornis magna	2016	0.741236	0.782917	0.816508	0.9446	0.953389	0.955426	0.5561	0.690057	0.6609
Acanthornis magna	2017	0.7524	0.78463	0.819778	0.9446	0.953389	0.955426	0.540804	0.680384	0.636928
Acanthornis magna	2018	0.761663	0.788666	0.823699	0.9446	0.953389	0.955426	0.534495	0.662301	0.617695
Acanthornis magna	2019	0.775969	0.789844	0.829889	0.9446	0.953389	0.955426	0.541023	0.643202	0.603966
Acanthornis magna	2020	0.790877	0.796677	0.834588	0.9446	0.953389	0.955426	0.560818	0.626853	0.602569
Acanthornis magna	2021	0.79822	0.79994	0.83993	0.9446	0.960469	0.962506	0.557757	0.610251	0.591884
Acanthornis magna	2022	0.806046	0.801301	0.842262	0.9446	0.960469	0.962506	0.55279	0.598849	0.582739
Accipiter cirrocephalus	1990	0.162746	0.04549	0.177944	0.143438	0.0492023	0.163534	0.203151	0.10428	0.199567
Accipiter cirrocephalus	1991	0.175685	0.0522362	0.191953	0.166475	0.0535165	0.186571	0.210344	0.110495	0.207342
Accipiter cirrocephalus	1992	0.182769	0.0626724	0.202141	0.169351	0.0681294	0.196441	0.210756	0.120258	0.208966
Accipiter cirrocephalus	1993	0.19046	0.0696288	0.211004	0.176672	0.0731761	0.206217	0.209317	0.124726	0.208041
Accipiter cirrocephalus	1994	0.198486	0.0757958	0.220495	0.185457	0.079272	0.220754	0.212651	0.127466	0.210567
Accipiter cirrocephalus	1995	0.205711	0.0844721	0.229596	0.1943	0.0863788	0.229607	0.212554	0.132875	0.210278
Accipiter cirrocephalus	1996	0.213996	0.0950353	0.239024	0.201257	0.097228	0.243734	0.217405	0.143259	0.211217
Accipiter cirrocephalus	1997	0.220622	0.114117	0.251973	0.206447	0.111123	0.253792	0.218331	0.15452	0.212405
Accipiter cirrocephalus	1998	0.22819	0.22675	0.310384	0.2184	0.225646	0.317014	0.223637	0.225561	0.238244
Accipiter cirrocephalus	1999	0.239952	0.396142	0.433032	0.225078	0.426374	0.470383	0.228022	0.305294	0.290576
Accipiter cirrocephalus	2000	0.256146	0.492572	0.514734	0.239891	0.536498	0.564777	0.232789	0.334202	0.318734
Accipiter cirrocephalus	2001	0.273186	0.554233	0.571906	0.258252	0.623131	0.646789	0.240167	0.341822	0.328619
Accipiter cirrocephalus	2002	0.29225	0.571248	0.587914	0.274019	0.657971	0.677315	0.241869	0.339299	0.326861
Accipiter cirrocephalus	2003	0.301158	0.580094	0.596454	0.286376	0.673988	0.692662	0.24388	0.336368	0.324415
Accipiter cirrocephalus	2004	0.317392	0.591549	0.607889	0.296389	0.688312	0.704109	0.245606	0.336239	0.323984
Accipiter cirrocephalus	2005	0.338358	0.601396	0.617489	0.303526	0.696231	0.713799	0.252108	0.336596	0.3251
Accipiter cirrocephalus	2006	0.351042	0.609566	0.625793	0.314437	0.705766	0.725617	0.25343	0.335912	0.324533
Accipiter cirrocephalus	2007	0.364806	0.617773	0.634375	0.325155	0.715203	0.736492	0.259964	0.337638	0.326414
Accipiter cirrocephalus	2008	0.373244	0.623245	0.640129	0.335399	0.723327	0.743178	0.261909	0.338127	0.326457
Accipiter cirrocephalus	2009	0.38611	0.629693	0.647487	0.35406	0.736089	0.755066	0.264179	0.338485	0.326188
Accipiter cirrocephalus	2010	0.399998	0.634356	0.653431	0.37134	0.74359	0.758253	0.265628	0.337996	0.325496
Accipiter cirrocephalus	2011	0.415924	0.639802	0.660538	0.397599	0.752218	0.768319	0.266948	0.33644	0.324215
Accipiter cirrocephalus	2012	0.434256	0.644845	0.667864	0.4189	0.760847	0.784135	0.265023	0.336549	0.323078
Accipiter cirrocephalus	2013	0.446666	0.648138	0.673268	0.433412	0.762568	0.785857	0.258023	0.336314	0.319158
Accipiter cirrocephalus	2014	0.460617	0.651048	0.678133	0.447826	0.768571	0.791646	0.250848	0.336077	0.314168
Accipiter cirrocephalus	2015	0.474056	0.653345	0.682748	0.476262	0.771447	0.797244	0.244834	0.33573	0.308972
Accipiter cirrocephalus	2016	0.489103	0.656041	0.687863	0.497429	0.774808	0.801889	0.238174	0.334344	0.302292
Accipiter cirrocephalus	2017	0.506713	0.660086	0.694982	0.53331	0.777402	0.810236	0.233075	0.332414	0.295457
Accipiter cirrocephalus	2018	0.522834	0.664062	0.701388	0.564559	0.784593	0.821089	0.228561	0.33005	0.288204
Accipiter cirrocephalus	2019	0.536473	0.665776	0.706084	0.594153	0.786555	0.823096	0.225596	0.32606	0.28083
Accipiter cirrocephalus	2020	0.547107	0.667219	0.710079	0.607156	0.787768	0.823156	0.221255	0.318285	0.272376
Accipiter cirrocephalus	2021	0.559834	0.668957	0.714894	0.626203	0.790713	0.829053	0.220559	0.312812	0.266554
Accipiter cirrocephalus	2022	0.573827	0.670484	0.720023	0.643556	0.790713	0.832476	0.22014	0.309387	0.261847
Accipiter fasciatus	1990	0.162743	0.0454895	0.177942	0.188502	0.0534012	0.207887	0.203162	0.104279	0.199574
Accipiter fasciatus	1991	0.175682	0.0522356	0.19195	0.202689	0.0601813	0.226339	0.210353	0.110494	0.207349
Accipiter fasciatus	1992	0.182766	0.0626717	0.202138	0.211261	0.0701211	0.24195	0.210764	0.120257	0.208972
Accipiter fasciatus	1993	0.190457	0.0696279	0.211001	0.226196	0.0767734	0.253925	0.209324	0.124725	0.208045
Accipiter fasciatus	1994	0.19849	0.0757949	0.220499	0.239759	0.082842	0.269415	0.212671	0.127465	0.210585
Accipiter fasciatus	1995	0.205715	0.0844711	0.2296	0.247467	0.0919839	0.280904	0.212573	0.132874	0.210296
Accipiter fasciatus	1996	0.214	0.0950342	0.239028	0.254896	0.114143	0.292528	0.217424	0.143258	0.211233
Accipiter fasciatus	1997	0.220626	0.114115	0.251976	0.266794	0.127038	0.308024	0.21835	0.154519	0.21242
Accipiter fasciatus	1998	0.228194	0.226747	0.310386	0.275816	0.280189	0.379343	0.223655	0.22556	0.238255
Accipiter fasciatus	1999	0.239956	0.396149	0.433038	0.283215	0.484238	0.538285	0.22804	0.305247	0.290549
Accipiter fasciatus	2000	0.256149	0.492578	0.514739	0.293281	0.613573	0.640922	0.232806	0.334174	0.318717
Accipiter fasciatus	2001	0.273189	0.554238	0.57191	0.308364	0.689071	0.706557	0.240184	0.341807	0.32861
Accipiter fasciatus	2002	0.292254	0.571254	0.58792	0.328305	0.721876	0.736523	0.241884	0.339283	0.326852
Accipiter fasciatus	2003	0.301162	0.5801	0.59646	0.33777	0.733717	0.747561	0.243889	0.336354	0.324406
Accipiter fasciatus	2004	0.317395	0.591555	0.607895	0.344631	0.748127	0.759184	0.245616	0.336227	0.323977
Accipiter fasciatus	2005	0.338363	0.601402	0.617494	0.353276	0.75314	0.762758	0.252109	0.336581	0.325089
Accipiter fasciatus	2006	0.351047	0.609572	0.625799	0.364023	0.77471	0.784329	0.253419	0.335894	0.324516
Accipiter fasciatus	2007	0.364811	0.617779	0.634381	0.386789	0.786269	0.800202	0.259957	0.337616	0.326394
Accipiter fasciatus	2008	0.373249	0.62325	0.640134	0.395527	0.793108	0.804657	0.261893	0.338103	0.326434
Accipiter fasciatus	2009	0.386114	0.629698	0.647492	0.415173	0.800134	0.81114	0.264167	0.338462	0.326167
Accipiter fasciatus	2010	0.400004	0.634362	0.653437	0.438924	0.803017	0.815454	0.265612	0.337975	0.325476
Accipiter fasciatus	2011	0.415932	0.639808	0.660543	0.467787	0.811645	0.82552	0.266918	0.33642	0.324191
Accipiter fasciatus	2012	0.434263	0.644851	0.66787	0.487842	0.815959	0.832183	0.264999	0.336531	0.323057
Accipiter fasciatus	2013	0.446674	0.648144	0.673273	0.502188	0.820273	0.840811	0.257968	0.336297	0.319125
Accipiter fasciatus	2014	0.460625	0.651054	0.678138	0.518815	0.821711	0.843687	0.250808	0.336061	0.314139
Accipiter fasciatus	2015	0.474063	0.65335	0.682753	0.530468	0.825134	0.84711	0.244797	0.335712	0.308943
Accipiter fasciatus	2016	0.489111	0.656047	0.687868	0.555778	0.830886	0.8543	0.238129	0.334327	0.302256
Accipiter fasciatus	2017	0.50672	0.660092	0.694987	0.583104	0.836114	0.861494	0.233039	0.332397	0.295427
Accipiter fasciatus	2018	0.522842	0.664068	0.701393	0.606088	0.841869	0.869146	0.228529	0.330026	0.288171
Accipiter fasciatus	2019	0.536481	0.665781	0.70609	0.625026	0.843307	0.870874	0.225556	0.326036	0.280791
Accipiter fasciatus	2020	0.547114	0.667225	0.710085	0.630779	0.846183	0.87375	0.221221	0.318266	0.272344
Accipiter fasciatus	2021	0.559842	0.668963	0.714899	0.643869	0.847736	0.875303	0.22053	0.312795	0.266527
Accipiter fasciatus	2022	0.573834	0.67049	0.720028	0.667111	0.849188	0.875627	0.220105	0.309372	0.261813
Accipiter novaehollandiae	1990	0.325652	0.0792375	0.337225	0.160548	0.0284816	0.17948	0.293254	0.137056	0.283387
Accipiter novaehollandiae	1991	0.342774	0.0921378	0.356118	0.172743	0.0402985	0.194813	0.300293	0.151198	0.290606
Accipiter novaehollandiae	1992	0.351768	0.110051	0.371242	0.172743	0.0422999	0.194813	0.299997	0.162589	0.291216
Accipiter novaehollandiae	1993	0.360906	0.120758	0.379561	0.185173	0.0461532	0.203284	0.297684	0.169025	0.289299
Accipiter novaehollandiae	1994	0.374559	0.131552	0.39532	0.185539	0.0461532	0.203651	0.302832	0.175083	0.293926
Accipiter novaehollandiae	1995	0.386894	0.142384	0.406992	0.196202	0.0505897	0.21875	0.302795	0.181914	0.294458
Accipiter novaehollandiae	1996	0.39519	0.164427	0.418192	0.204222	0.0545115	0.22677	0.306413	0.238665	0.306948
Accipiter novaehollandiae	1997	0.400659	0.192929	0.428648	0.204222	0.0545115	0.22677	0.306576	0.269863	0.315958
Accipiter novaehollandiae	1998	0.415738	0.362344	0.48743	0.205606	0.166204	0.272081	0.313197	0.364	0.348638
Accipiter novaehollandiae	1999	0.430109	0.530926	0.586524	0.214559	0.291104	0.358726	0.316406	0.427576	0.400892
Accipiter novaehollandiae	2000	0.442098	0.599778	0.636481	0.218996	0.378686	0.420044	0.317165	0.437023	0.416373
Accipiter novaehollandiae	2001	0.462158	0.63433	0.664223	0.223757	0.406806	0.439506	0.324062	0.437855	0.422959
Accipiter novaehollandiae	2002	0.475932	0.650136	0.678185	0.228184	0.409792	0.442491	0.324101	0.435472	0.419801
Accipiter novaehollandiae	2003	0.487086	0.658402	0.68583	0.237824	0.423101	0.4558	0.329084	0.435444	0.420883
Accipiter novaehollandiae	2004	0.499048	0.668022	0.694806	0.253534	0.439624	0.477384	0.329317	0.43319	0.419471
Accipiter novaehollandiae	2005	0.512366	0.678589	0.704512	0.257807	0.44406	0.481821	0.331447	0.431289	0.418404
Accipiter novaehollandiae	2006	0.522113	0.685397	0.710985	0.257807	0.465121	0.496881	0.332441	0.42935	0.416336
Accipiter novaehollandiae	2007	0.533008	0.692517	0.71786	0.270027	0.475738	0.503084	0.339269	0.429696	0.41746
Accipiter novaehollandiae	2008	0.542013	0.697171	0.722236	0.270312	0.490112	0.517468	0.346157	0.428208	0.416667
Accipiter novaehollandiae	2009	0.553289	0.70264	0.728361	0.288058	0.494548	0.530778	0.346854	0.426745	0.414351
Accipiter novaehollandiae	2010	0.563362	0.70615	0.733201	0.303131	0.494548	0.535214	0.343687	0.425043	0.412006
Accipiter novaehollandiae	2011	0.579667	0.71028	0.73899	0.318743	0.49963	0.539651	0.343629	0.422494	0.408592
Accipiter novaehollandiae	2012	0.597518	0.714275	0.745711	0.325335	0.499652	0.546242	0.341383	0.420935	0.404855
Accipiter novaehollandiae	2013	0.611751	0.717179	0.751325	0.33492	0.499652	0.550679	0.335461	0.417851	0.39902
Accipiter novaehollandiae	2014	0.624707	0.719781	0.756033	0.348732	0.504089	0.563988	0.330318	0.415938	0.394154
Accipiter novaehollandiae	2015	0.638372	0.721704	0.761628	0.367331	0.508525	0.576602	0.323668	0.41437	0.388168
Accipiter novaehollandiae	2016	0.650959	0.723994	0.765999	0.383101	0.517212	0.585288	0.317572	0.411969	0.379761
Accipiter novaehollandiae	2017	0.668615	0.727526	0.773409	0.40062	0.517212	0.589724	0.312625	0.410007	0.371895
Accipiter novaehollandiae	2018	0.683673	0.730149	0.779334	0.419466	0.526085	0.598597	0.307011	0.407706	0.363233
Accipiter novaehollandiae	2019	0.699617	0.73192	0.785843	0.43305	0.526085	0.598871	0.305904	0.405906	0.357716
Accipiter novaehollandiae	2020	0.711442	0.733645	0.791454	0.436844	0.5305	0.598871	0.303262	0.401709	0.350982
Accipiter novaehollandiae	2021	0.723648	0.735294	0.797212	0.44128	0.534766	0.607574	0.302423	0.396927	0.345398
Accipiter novaehollandiae	2022	0.733435	0.736859	0.801839	0.465786	0.539203	0.61201	0.302454	0.393692	0.341443
Acrocephalus australis	1990	0.22549	0.0578174	0.240897	0.215144	0.0557497	0.228965	0.237448	0.111873	0.232855
Acrocephalus australis	1991	0.241395	0.06752	0.257986	0.233156	0.0603371	0.245013	0.246588	0.120344	0.240778
Acrocephalus australis	1992	0.249723	0.0827337	0.270703	0.24292	0.0832575	0.263934	0.246798	0.130175	0.242901
Acrocephalus australis	1993	0.258186	0.0912254	0.27946	0.260989	0.0855512	0.284297	0.244919	0.135209	0.242299
Acrocephalus australis	1994	0.270528	0.0993424	0.293077	0.274751	0.100092	0.298839	0.248935	0.138965	0.246539
Acrocephalus australis	1995	0.280227	0.111437	0.305071	0.281156	0.105664	0.307538	0.248224	0.144568	0.247011
Acrocephalus australis	1996	0.290111	0.126473	0.317019	0.288044	0.119712	0.315311	0.254049	0.162447	0.24967
Acrocephalus australis	1997	0.298419	0.149317	0.332227	0.29998	0.13417	0.336247	0.254982	0.17672	0.251445
Acrocephalus australis	1998	0.308977	0.286141	0.391717	0.306575	0.294835	0.386208	0.261649	0.25914	0.277592
Acrocephalus australis	1999	0.324335	0.463152	0.506774	0.33	0.435489	0.4686	0.26755	0.343262	0.331933
Acrocephalus australis	2000	0.343963	0.559998	0.585643	0.333411	0.506938	0.52333	0.272161	0.374181	0.360197
Acrocephalus australis	2001	0.362403	0.609953	0.630374	0.349169	0.538918	0.55531	0.278886	0.378896	0.366875
Acrocephalus australis	2002	0.378786	0.625791	0.645164	0.367519	0.556059	0.57245	0.279638	0.375446	0.363715
Acrocephalus australis	2003	0.388727	0.634579	0.65356	0.37282	0.570823	0.589509	0.284328	0.372355	0.361819
Acrocephalus australis	2004	0.400501	0.644598	0.6634	0.379701	0.5865	0.609773	0.28362	0.37193	0.360845
Acrocephalus australis	2005	0.415525	0.654003	0.672495	0.384289	0.597917	0.618752	0.287672	0.371934	0.361181
Acrocephalus australis	2006	0.425614	0.661918	0.680333	0.40366	0.604798	0.627743	0.287989	0.371689	0.360917
Acrocephalus australis	2007	0.440275	0.670357	0.689063	0.41729	0.608091	0.633329	0.295966	0.373476	0.363012
Acrocephalus australis	2008	0.45121	0.675959	0.695026	0.43719	0.612678	0.644798	0.30016	0.374977	0.364532
Acrocephalus australis	2009	0.467292	0.682373	0.702499	0.454166	0.621853	0.653968	0.303239	0.375108	0.364193
Acrocephalus australis	2010	0.482886	0.687348	0.708466	0.461047	0.626441	0.660849	0.304758	0.375221	0.363574
Acrocephalus australis	2011	0.502218	0.693176	0.716197	0.480133	0.635432	0.665436	0.308106	0.374057	0.362968
Acrocephalus australis	2012	0.522113	0.696648	0.722207	0.501523	0.636757	0.673687	0.305413	0.372746	0.360709
Acrocephalus australis	2013	0.534645	0.699186	0.726719	0.511622	0.639046	0.678275	0.298704	0.370043	0.355397
Acrocephalus australis	2014	0.549104	0.701294	0.730965	0.523149	0.643633	0.680628	0.291418	0.368256	0.350164
Acrocephalus australis	2015	0.562179	0.703273	0.735305	0.530242	0.647851	0.687351	0.284279	0.36714	0.34443
Acrocephalus australis	2016	0.575939	0.705235	0.739616	0.53849	0.654644	0.696438	0.276587	0.365094	0.336928
Acrocephalus australis	2017	0.591515	0.708632	0.745315	0.553254	0.656938	0.701025	0.270506	0.362835	0.329833
Acrocephalus australis	2018	0.607803	0.711806	0.75124	0.569348	0.662014	0.704634	0.264887	0.360645	0.322326
Acrocephalus australis	2019	0.621602	0.713637	0.7564	0.584565	0.666612	0.713689	0.261928	0.35769	0.316305
Acrocephalus australis	2020	0.63458	0.715251	0.760914	0.591446	0.668906	0.715983	0.259291	0.352347	0.309299
Acrocephalus australis	2021	0.647568	0.717124	0.766005	0.607184	0.6712	0.72329	0.258851	0.347725	0.30436
Acrocephalus australis	2022	0.66246	0.719043	0.771531	0.624571	0.675787	0.73609	0.259062	0.344856	0.300654
Actitis hypoleucos	1990	0.187353	0.0636448	0.208725	0.0868154	0.0255294	0.0954037	0.209254	0.12163	0.208226
Actitis hypoleucos	1991	0.201915	0.0732532	0.224925	0.098419	0.0336195	0.108664	0.218043	0.129577	0.21612
Actitis hypoleucos	1992	0.208934	0.0865929	0.235766	0.101819	0.0400144	0.112064	0.216672	0.139149	0.217445
Actitis hypoleucos	1993	0.218253	0.0944146	0.246653	0.102809	0.0410881	0.113053	0.215932	0.143601	0.218129
Actitis hypoleucos	1994	0.227047	0.101407	0.256455	0.104435	0.0457247	0.11468	0.217512	0.144973	0.22017
Actitis hypoleucos	1995	0.235496	0.112155	0.266919	0.107701	0.0483513	0.118403	0.217163	0.150038	0.22099
Actitis hypoleucos	1996	0.246686	0.124664	0.27884	0.114767	0.0526463	0.129634	0.223404	0.163213	0.223759
Actitis hypoleucos	1997	0.25452	0.145842	0.293127	0.119745	0.0532146	0.134612	0.22524	0.1744	0.227399
Actitis hypoleucos	1998	0.26477	0.265585	0.353474	0.125493	0.125917	0.182447	0.233363	0.247634	0.25526
Actitis hypoleucos	1999	0.278398	0.429702	0.468885	0.132963	0.222751	0.263567	0.238019	0.323452	0.306679
Actitis hypoleucos	2000	0.292848	0.515098	0.539697	0.144628	0.279843	0.312537	0.242155	0.34136	0.327049
Actitis hypoleucos	2001	0.311008	0.580228	0.599682	0.161425	0.317165	0.346339	0.250113	0.350596	0.337755
Actitis hypoleucos	2002	0.330712	0.59813	0.616126	0.171283	0.331789	0.36096	0.252059	0.34977	0.337062
Actitis hypoleucos	2003	0.340177	0.60669	0.624328	0.178822	0.342559	0.371797	0.256757	0.347256	0.335506
Actitis hypoleucos	2004	0.353099	0.61757	0.634952	0.184567	0.35435	0.380778	0.257906	0.347313	0.335604
Actitis hypoleucos	2005	0.373833	0.626936	0.644064	0.192243	0.36246	0.391515	0.262416	0.347071	0.336478
Actitis hypoleucos	2006	0.383527	0.634787	0.651997	0.202581	0.371141	0.400196	0.262858	0.34669	0.336071
Actitis hypoleucos	2007	0.39764	0.641884	0.659648	0.206744	0.379537	0.409141	0.268896	0.347426	0.336908
Actitis hypoleucos	2008	0.407209	0.647822	0.66594	0.21277	0.390418	0.421067	0.271624	0.34848	0.338053
Actitis hypoleucos	2009	0.419392	0.654689	0.673295	0.215476	0.396728	0.425561	0.273854	0.348899	0.337847
Actitis hypoleucos	2010	0.436258	0.65856	0.678828	0.218356	0.406426	0.435961	0.276803	0.348069	0.337048
Actitis hypoleucos	2011	0.453635	0.663601	0.685957	0.228743	0.412861	0.442395	0.280061	0.347266	0.336386
Actitis hypoleucos	2012	0.470337	0.668497	0.692839	0.237791	0.417156	0.451163	0.277259	0.346833	0.334864
Actitis hypoleucos	2013	0.482517	0.671826	0.698001	0.24401	0.417156	0.453311	0.270858	0.347066	0.331549
Actitis hypoleucos	2014	0.497938	0.674391	0.70295	0.265815	0.421194	0.463882	0.264389	0.346854	0.327139
Actitis hypoleucos	2015	0.512386	0.676954	0.707705	0.285907	0.421198	0.472472	0.258902	0.347018	0.32268
Actitis hypoleucos	2016	0.530129	0.679263	0.713063	0.29598	0.423346	0.476767	0.253407	0.345859	0.316525
Actitis hypoleucos	2017	0.547465	0.683209	0.719795	0.30792	0.425493	0.481062	0.247399	0.344547	0.309883
Actitis hypoleucos	2018	0.562528	0.685787	0.725012	0.319776	0.428756	0.486668	0.243048	0.342599	0.302831
Actitis hypoleucos	2019	0.57685	0.687719	0.730165	0.351144	0.431134	0.495502	0.240453	0.340224	0.296374
Actitis hypoleucos	2020	0.588141	0.689196	0.734547	0.366231	0.433282	0.501845	0.235927	0.333664	0.288171
Actitis hypoleucos	2021	0.600295	0.691167	0.739157	0.376003	0.435429	0.508288	0.234847	0.329498	0.282482
Actitis hypoleucos	2022	0.614913	0.692748	0.744898	0.38678	0.435429	0.510435	0.234977	0.326467	0.27812
Aegotheles cristatus	1990	0.162729	0.0454985	0.17793	0.113451	0.0312465	0.12916	0.203105	0.104291	0.199511
Aegotheles cristatus	1991	0.17567	0.052246	0.191941	0.136313	0.0326848	0.152084	0.210294	0.110506	0.207285
Aegotheles cristatus	1992	0.182756	0.0626841	0.202131	0.145302	0.0427531	0.171142	0.210704	0.120269	0.208907
Aegotheles cristatus	1993	0.190448	0.0696418	0.210996	0.149375	0.0462728	0.176653	0.209261	0.124738	0.207979
Aegotheles cristatus	1994	0.198476	0.0757846	0.220485	0.168845	0.0497781	0.196123	0.21259	0.127434	0.210511
Aegotheles cristatus	1995	0.205698	0.0844625	0.229585	0.177554	0.055208	0.206168	0.212494	0.132842	0.210222
Aegotheles cristatus	1996	0.213985	0.0950277	0.239015	0.181869	0.0586259	0.211922	0.217344	0.143218	0.211157
Aegotheles cristatus	1997	0.220613	0.114113	0.251966	0.183517	0.089443	0.23122	0.218269	0.154474	0.212341
Aegotheles cristatus	1998	0.228181	0.226738	0.310375	0.196248	0.215291	0.316306	0.223574	0.225487	0.238166
Aegotheles cristatus	1999	0.239946	0.396122	0.433009	0.207964	0.415367	0.479856	0.227961	0.305235	0.290491
Aegotheles cristatus	2000	0.256143	0.492566	0.514722	0.218033	0.570604	0.60533	0.232726	0.334164	0.318659
Aegotheles cristatus	2001	0.273186	0.554227	0.571895	0.226997	0.665704	0.687566	0.240101	0.341796	0.328553
Aegotheles cristatus	2002	0.292247	0.571239	0.5879	0.232751	0.688482	0.708657	0.241829	0.339258	0.326805
Aegotheles cristatus	2003	0.301156	0.580087	0.596442	0.237065	0.700152	0.720326	0.243839	0.33632	0.324352
Aegotheles cristatus	2004	0.317392	0.591543	0.607879	0.246777	0.720399	0.739136	0.245569	0.336186	0.323916
Aegotheles cristatus	2005	0.338363	0.60139	0.617478	0.262098	0.731219	0.751132	0.252075	0.336538	0.325028
Aegotheles cristatus	2006	0.351049	0.609561	0.625784	0.272176	0.735534	0.756885	0.253401	0.335849	0.324457
Aegotheles cristatus	2007	0.364815	0.617769	0.634367	0.283606	0.747612	0.767525	0.259946	0.337579	0.326341
Aegotheles cristatus	2008	0.373224	0.623239	0.640119	0.28927	0.755368	0.776719	0.261831	0.338072	0.326389
Aegotheles cristatus	2009	0.386087	0.629686	0.647476	0.303463	0.758612	0.781341	0.264084	0.338431	0.326121
Aegotheles cristatus	2010	0.399975	0.63435	0.653421	0.3387	0.770266	0.792999	0.265528	0.337937	0.325425
Aegotheles cristatus	2011	0.415904	0.639797	0.660529	0.372779	0.775333	0.799494	0.266852	0.33638	0.324139
Aegotheles cristatus	2012	0.43424	0.64484	0.667856	0.40543	0.776771	0.803809	0.264931	0.336497	0.323006
Aegotheles cristatus	2013	0.44665	0.648135	0.673261	0.421884	0.782514	0.809458	0.257937	0.33626	0.319081
Aegotheles cristatus	2014	0.460591	0.651045	0.678125	0.451339	0.788116	0.814142	0.250753	0.336031	0.314108
Aegotheles cristatus	2015	0.474027	0.653341	0.682737	0.474987	0.789554	0.817466	0.24474	0.335692	0.308916
Aegotheles cristatus	2016	0.489073	0.656038	0.687853	0.512918	0.794571	0.824543	0.238089	0.33431	0.30224
Aegotheles cristatus	2017	0.506685	0.66008	0.694972	0.554514	0.80464	0.837488	0.232972	0.332412	0.295411
Aegotheles cristatus	2018	0.522807	0.664053	0.701376	0.581186	0.815143	0.846783	0.228452	0.330082	0.288162
Aegotheles cristatus	2019	0.536443	0.665765	0.706071	0.592427	0.821626	0.854439	0.225507	0.326128	0.280813
Aegotheles cristatus	2020	0.547075	0.667208	0.710066	0.601932	0.821626	0.857315	0.22117	0.318408	0.272373
Aegotheles cristatus	2021	0.559801	0.668943	0.714877	0.614349	0.823064	0.858754	0.220463	0.312996	0.266556
Aegotheles cristatus	2022	0.573795	0.67047	0.720005	0.635161	0.825941	0.86163	0.220044	0.30957	0.261845
Aerodramus terraereginae	1990	0.255006	0.0314237	0.26542	0.232929	0.026122	0.232929	0.287024	0.252262	0.291904
Aerodramus terraereginae	1991	0.268184	0.0754274	0.28555	0.232929	0.0391924	0.232929	0.284912	0.400426	0.293954
Aerodramus terraereginae	1992	0.284814	0.0872711	0.313592	0.232929	0.0391924	0.232929	0.285784	0.432909	0.295763
Aerodramus terraereginae	1993	0.303491	0.107927	0.332478	0.232929	0.0391924	0.232929	0.284541	0.449699	0.29451
Aerodramus terraereginae	1994	0.336579	0.111854	0.364158	0.298678	0.0876976	0.298678	0.289296	0.438498	0.297152
Aerodramus terraereginae	1995	0.369807	0.116617	0.393177	0.391454	0.0876976	0.391454	0.293563	0.421802	0.300075
Aerodramus terraereginae	1996	0.388087	0.121634	0.410762	0.437842	0.0876976	0.437842	0.299475	0.437394	0.307297
Aerodramus terraereginae	1997	0.400573	0.129242	0.42415	0.437842	0.0876976	0.437842	0.303865	0.376411	0.313773
Aerodramus terraereginae	1998	0.416052	0.314217	0.479552	0.437842	0.370071	0.528596	0.303821	0.475731	0.349131
Aerodramus terraereginae	1999	0.428405	0.494456	0.571706	0.437842	0.462847	0.528596	0.300697	0.475135	0.41695
Aerodramus terraereginae	2000	0.445173	0.555995	0.610105	0.437842	0.522581	0.568969	0.29784	0.471371	0.427338
Aerodramus terraereginae	2001	0.481013	0.602396	0.645476	0.486511	0.642291	0.688679	0.311165	0.486206	0.443391
Aerodramus terraereginae	2002	0.50817	0.6316	0.671232	0.486511	0.642291	0.688679	0.306793	0.48102	0.434357
Aerodramus terraereginae	2003	0.529523	0.644696	0.68526	0.598872	0.642291	0.734934	0.318826	0.485946	0.438031
Aerodramus terraereginae	2004	0.535509	0.65103	0.690658	0.598872	0.642291	0.734934	0.314544	0.478393	0.430567
Aerodramus terraereginae	2005	0.538525	0.660512	0.698573	0.598872	0.642291	0.734934	0.312219	0.474623	0.42828
Aerodramus terraereginae	2006	0.543073	0.664321	0.70203	0.615222	0.643041	0.735684	0.305637	0.472666	0.423228
Aerodramus terraereginae	2007	0.553164	0.670196	0.708462	0.615222	0.643041	0.735684	0.308649	0.479664	0.427915
Aerodramus terraereginae	2008	0.55961	0.676323	0.713865	0.615222	0.643041	0.735684	0.308057	0.481411	0.426234
Aerodramus terraereginae	2009	0.576268	0.685605	0.72454	0.642156	0.643041	0.735684	0.323635	0.485259	0.428844
Aerodramus terraereginae	2010	0.584747	0.688148	0.728081	0.642156	0.643041	0.735684	0.318367	0.480013	0.42169
Aerodramus terraereginae	2011	0.600378	0.69215	0.734941	0.642156	0.643041	0.735684	0.314621	0.478592	0.415272
Aerodramus terraereginae	2012	0.620481	0.695195	0.741763	0.642156	0.643041	0.735684	0.316617	0.481211	0.41374
Aerodramus terraereginae	2013	0.637034	0.698551	0.750467	0.642156	0.643041	0.735684	0.307904	0.47775	0.401739
Aerodramus terraereginae	2014	0.650246	0.701653	0.756509	0.642156	0.689429	0.782072	0.31006	0.477785	0.394214
Aerodramus terraereginae	2015	0.665718	0.703874	0.765722	0.642156	0.689429	0.782072	0.302854	0.4769	0.380303
Aerodramus terraereginae	2016	0.678294	0.704983	0.77132	0.642156	0.689429	0.782072	0.295286	0.476184	0.365132
Aerodramus terraereginae	2017	0.690234	0.710252	0.777349	0.642156	0.689429	0.782072	0.287185	0.471845	0.348901
Aerodramus terraereginae	2018	0.698395	0.712654	0.780692	0.642156	0.690271	0.782915	0.281029	0.466043	0.336563
Aerodramus terraereginae	2019	0.710509	0.713595	0.785652	0.642156	0.690271	0.782915	0.27666	0.458898	0.328088
Aerodramus terraereginae	2020	0.719494	0.714544	0.790109	0.681268	0.690271	0.822024	0.282482	0.445174	0.326072
Aerodramus terraereginae	2021	0.725744	0.715903	0.792686	0.681268	0.690271	0.822024	0.285059	0.44043	0.324267
Aerodramus terraereginae	2022	0.732495	0.717078	0.796454	0.728405	0.690271	0.868412	0.284969	0.43636	0.320869
Ailuroedus crassirostris	1990	0.50228	0.160417	0.538716	0.379585	0.23365	0.412484	0.471472	0.128873	0.382922
Ailuroedus crassirostris	1991	0.515345	0.175871	0.547849	0.394874	0.266548	0.427773	0.458217	0.133901	0.382268
Ailuroedus crassirostris	1992	0.522435	0.195414	0.557385	0.394874	0.266548	0.427773	0.453702	0.150081	0.393712
Ailuroedus crassirostris	1993	0.536777	0.213635	0.570073	0.394874	0.299435	0.427773	0.45791	0.166537	0.402391
Ailuroedus crassirostris	1994	0.553202	0.240737	0.585454	0.394874	0.299435	0.427773	0.461247	0.179102	0.414453
Ailuroedus crassirostris	1995	0.562017	0.260771	0.594243	0.394874	0.299435	0.427773	0.459934	0.189067	0.417376
Ailuroedus crassirostris	1996	0.581135	0.287922	0.609448	0.394874	0.299435	0.427773	0.465109	0.222816	0.437216
Ailuroedus crassirostris	1997	0.58986	0.324083	0.619662	0.394874	0.30215	0.427773	0.456734	0.263792	0.443712
Ailuroedus crassirostris	1998	0.599113	0.532118	0.663657	0.394874	0.423627	0.438916	0.456408	0.427784	0.466363
Ailuroedus crassirostris	1999	0.611722	0.675354	0.7282	0.394874	0.530702	0.532735	0.456988	0.52882	0.516982
Ailuroedus crassirostris	2000	0.618188	0.719346	0.757331	0.394874	0.530702	0.532735	0.454756	0.547403	0.535359
Ailuroedus crassirostris	2001	0.633698	0.741296	0.771238	0.394874	0.532735	0.532735	0.45195	0.545813	0.537337
Ailuroedus crassirostris	2002	0.647646	0.75313	0.781422	0.427773	0.532735	0.532735	0.440398	0.542468	0.533293
Ailuroedus crassirostris	2003	0.656725	0.761059	0.787496	0.427773	0.532735	0.532735	0.436096	0.540152	0.530266
Ailuroedus crassirostris	2004	0.665405	0.76768	0.793525	0.466938	0.532735	0.532735	0.431274	0.538322	0.526618
Ailuroedus crassirostris	2005	0.671592	0.774742	0.799905	0.499809	0.532735	0.565606	0.4268	0.538522	0.525767
Ailuroedus crassirostris	2006	0.679883	0.780399	0.804856	0.499809	0.532735	0.565606	0.427489	0.539457	0.52491
Ailuroedus crassirostris	2007	0.692244	0.788102	0.811898	0.499809	0.598532	0.631403	0.430983	0.54294	0.526503
Ailuroedus crassirostris	2008	0.6972	0.792202	0.81469	0.499809	0.631403	0.631403	0.432244	0.540326	0.524051
Ailuroedus crassirostris	2009	0.708175	0.796802	0.820326	0.499809	0.631403	0.631403	0.435776	0.537092	0.520334
Ailuroedus crassirostris	2010	0.712196	0.799718	0.822975	0.499809	0.631403	0.631403	0.430719	0.53334	0.515806
Ailuroedus crassirostris	2011	0.719455	0.804083	0.827648	0.532707	0.631403	0.631403	0.429343	0.526452	0.509186
Ailuroedus crassirostris	2012	0.730132	0.805985	0.830471	0.532707	0.631403	0.631403	0.433807	0.521047	0.502725
Ailuroedus crassirostris	2013	0.74427	0.8089	0.835863	0.532707	0.664301	0.664301	0.443584	0.516093	0.497051
Ailuroedus crassirostris	2014	0.757192	0.811027	0.840359	0.532707	0.664301	0.664301	0.444292	0.512988	0.490018
Ailuroedus crassirostris	2015	0.767798	0.812545	0.844115	0.532707	0.664301	0.664301	0.433806	0.511837	0.48308
Ailuroedus crassirostris	2016	0.775768	0.814183	0.847407	0.565003	0.664301	0.696597	0.419786	0.509906	0.473291
Ailuroedus crassirostris	2017	0.785202	0.817636	0.851744	0.565003	0.664301	0.696597	0.412048	0.509526	0.466046
Ailuroedus crassirostris	2018	0.794639	0.820427	0.85587	0.597902	0.664301	0.696597	0.40249	0.509901	0.45751
Ailuroedus crassirostris	2019	0.803598	0.82219	0.861029	0.597902	0.664301	0.696597	0.401955	0.508698	0.451838
Ailuroedus crassirostris	2020	0.811229	0.824471	0.865399	0.597902	0.664301	0.696597	0.404383	0.508723	0.449075
Ailuroedus crassirostris	2021	0.821746	0.826187	0.869932	0.597902	0.664301	0.696597	0.407058	0.506749	0.4463
Ailuroedus crassirostris	2022	0.830215	0.827612	0.873667	0.63608	0.664301	0.734775	0.41527	0.504966	0.447161
Ailuroedus melanotis	1990	0.326283	0.0417517	0.334284	0.479608	0.0713958	0.479608	0.363633	0.526481	0.369031
Ailuroedus melanotis	1991	0.345337	0.107315	0.35788	0.509848	0.309115	0.509848	0.38685	0.478232	0.398518
Ailuroedus melanotis	1992	0.371742	0.107315	0.384196	0.509848	0.309115	0.509848	0.390793	0.478232	0.397211
Ailuroedus melanotis	1993	0.387428	0.125741	0.39896	0.509848	0.344839	0.509848	0.39465	0.45237	0.401545
Ailuroedus melanotis	1994	0.433608	0.132904	0.441651	0.509848	0.344839	0.509848	0.394669	0.463933	0.400585
Ailuroedus melanotis	1995	0.471139	0.145922	0.475594	0.549302	0.344839	0.549302	0.400833	0.454271	0.404514
Ailuroedus melanotis	1996	0.493637	0.151109	0.498131	0.549302	0.344839	0.549302	0.396872	0.488506	0.405081
Ailuroedus melanotis	1997	0.503971	0.163815	0.510139	0.549302	0.344839	0.549302	0.395598	0.554877	0.410708
Ailuroedus melanotis	1998	0.510906	0.383905	0.559536	0.549302	0.619636	0.619636	0.391661	0.576934	0.447989
Ailuroedus melanotis	1999	0.520159	0.56815	0.640785	0.549302	0.619636	0.619636	0.392919	0.539071	0.472019
Ailuroedus melanotis	2000	0.527072	0.621829	0.673046	0.549302	0.619636	0.619636	0.380833	0.515067	0.475177
Ailuroedus melanotis	2001	0.544396	0.659697	0.699311	0.549302	0.619636	0.619636	0.386141	0.512794	0.480301
Ailuroedus melanotis	2002	0.561259	0.68258	0.716559	0.549302	0.619636	0.619636	0.382015	0.509972	0.478056
Ailuroedus melanotis	2003	0.576221	0.692601	0.726194	0.619636	0.619636	0.619636	0.386278	0.511276	0.479143
Ailuroedus melanotis	2004	0.584487	0.69729	0.730251	0.619636	0.619636	0.619636	0.383168	0.507256	0.476031
Ailuroedus melanotis	2005	0.586441	0.703766	0.735849	0.619636	0.619636	0.619636	0.380243	0.504048	0.474335
Ailuroedus melanotis	2006	0.588343	0.706209	0.737239	0.619636	0.619636	0.619636	0.377245	0.500476	0.470129
Ailuroedus melanotis	2007	0.594261	0.708798	0.740991	0.619636	0.619636	0.619636	0.383766	0.499057	0.469124
Ailuroedus melanotis	2008	0.601848	0.713802	0.747244	0.619636	0.619636	0.619636	0.402118	0.496802	0.466055
Ailuroedus melanotis	2009	0.618486	0.716767	0.751304	0.619636	0.619636	0.619636	0.427911	0.499883	0.468652
Ailuroedus melanotis	2010	0.628482	0.71768	0.75305	0.619636	0.619636	0.619636	0.432383	0.495218	0.467464
Ailuroedus melanotis	2011	0.636058	0.72012	0.756271	0.619636	0.619636	0.619636	0.437698	0.499148	0.469539
Ailuroedus melanotis	2012	0.651683	0.723615	0.763324	0.619636	0.619636	0.619636	0.443083	0.503737	0.472591
Ailuroedus melanotis	2013	0.668692	0.72905	0.772402	0.619636	0.619636	0.619636	0.437499	0.501577	0.467437
Ailuroedus melanotis	2014	0.677856	0.730617	0.778665	0.619636	0.619636	0.619636	0.436471	0.502864	0.466532
Ailuroedus melanotis	2015	0.690831	0.731193	0.785388	0.619636	0.619636	0.619636	0.440928	0.501307	0.466227
Ailuroedus melanotis	2016	0.700078	0.733076	0.790105	0.619636	0.619636	0.619636	0.439132	0.504985	0.463208
Ailuroedus melanotis	2017	0.712002	0.740628	0.796475	0.619636	0.619636	0.619636	0.43507	0.505786	0.457488
Ailuroedus melanotis	2018	0.718502	0.743539	0.799679	0.619636	0.619636	0.619636	0.431703	0.511857	0.452305
Ailuroedus melanotis	2019	0.72811	0.744088	0.803106	0.619636	0.619636	0.619636	0.430334	0.508356	0.448317
Ailuroedus melanotis	2020	0.735801	0.744695	0.807312	0.619636	0.619636	0.619636	0.428918	0.501223	0.444304
Ailuroedus melanotis	2021	0.739434	0.746339	0.808086	0.619636	0.619636	0.619636	0.432496	0.501106	0.446085
Ailuroedus melanotis	2022	0.747774	0.747823	0.812312	0.619636	0.619636	0.619636	0.436528	0.497063	0.447276
Alectura lathami	1990	0.321278	0.069724	0.337525	0.256432	0.0769984	0.284326	0.334205	0.0715604	0.282587
Alectura lathami	1991	0.336115	0.0877358	0.352838	0.272261	0.115084	0.284326	0.333027	0.0856798	0.28814
Alectura lathami	1992	0.350281	0.101187	0.371543	0.272261	0.115084	0.284326	0.336193	0.0944839	0.291385
Alectura lathami	1993	0.361862	0.121281	0.383479	0.324274	0.151274	0.336339	0.337127	0.104344	0.294523
Alectura lathami	1994	0.385611	0.13238	0.406471	0.361349	0.151468	0.373414	0.344733	0.109886	0.303326
Alectura lathami	1995	0.397372	0.14352	0.417466	0.38444	0.172084	0.396505	0.341499	0.119079	0.301766
Alectura lathami	1996	0.41378	0.158704	0.434714	0.395351	0.172084	0.407416	0.346844	0.140728	0.31093
Alectura lathami	1997	0.424295	0.178996	0.448109	0.399604	0.172084	0.411668	0.342786	0.176641	0.312963
Alectura lathami	1998	0.436493	0.361313	0.50636	0.399604	0.37086	0.466472	0.337963	0.301326	0.330822
Alectura lathami	1999	0.450434	0.548721	0.609904	0.42184	0.512834	0.565495	0.342432	0.393524	0.379425
Alectura lathami	2000	0.464671	0.610447	0.651817	0.440586	0.577097	0.60563	0.336623	0.407094	0.392065
Alectura lathami	2001	0.493158	0.65034	0.684261	0.478597	0.594723	0.622929	0.340535	0.41389	0.400478
Alectura lathami	2002	0.507196	0.667631	0.699118	0.480533	0.606777	0.622929	0.331052	0.411696	0.396628
Alectura lathami	2003	0.524792	0.680208	0.710737	0.504896	0.611468	0.623532	0.330693	0.413885	0.397772
Alectura lathami	2004	0.531879	0.688588	0.71838	0.532046	0.623532	0.635597	0.322673	0.412553	0.394946
Alectura lathami	2005	0.537947	0.697002	0.725648	0.532046	0.635597	0.635597	0.319022	0.414349	0.395621
Alectura lathami	2006	0.544919	0.703258	0.73146	0.532046	0.635597	0.635597	0.313966	0.413179	0.393626
Alectura lathami	2007	0.554966	0.711539	0.739013	0.536907	0.635597	0.640459	0.316057	0.415263	0.395799
Alectura lathami	2008	0.563963	0.716382	0.743158	0.536907	0.635597	0.640459	0.317041	0.414373	0.394843
Alectura lathami	2009	0.576168	0.723634	0.751168	0.549575	0.647662	0.652523	0.318164	0.411968	0.391629
Alectura lathami	2010	0.582278	0.726808	0.754571	0.549575	0.647662	0.652523	0.312737	0.40932	0.386841
Alectura lathami	2011	0.598809	0.731181	0.760451	0.56164	0.647662	0.664588	0.309529	0.406563	0.382447
Alectura lathami	2012	0.616392	0.733489	0.765655	0.58577	0.659727	0.688718	0.311723	0.404663	0.379536
Alectura lathami	2013	0.636571	0.736366	0.772213	0.609899	0.659727	0.700782	0.315154	0.400668	0.374591
Alectura lathami	2014	0.653356	0.738498	0.777066	0.634029	0.671791	0.724912	0.317948	0.396861	0.370356
Alectura lathami	2015	0.66563	0.740591	0.782214	0.634029	0.695921	0.736977	0.313774	0.395259	0.365103
Alectura lathami	2016	0.675735	0.741814	0.786056	0.634166	0.695921	0.736977	0.308812	0.393407	0.357814
Alectura lathami	2017	0.687715	0.74714	0.792706	0.658295	0.695921	0.736977	0.306084	0.391986	0.351787
Alectura lathami	2018	0.698513	0.749163	0.79645	0.670579	0.695921	0.736977	0.300649	0.389836	0.342994
Alectura lathami	2019	0.710269	0.750492	0.801389	0.682644	0.695921	0.749042	0.297789	0.387418	0.336893
Alectura lathami	2020	0.72198	0.752091	0.806297	0.682644	0.695921	0.749042	0.299245	0.380051	0.333445
Alectura lathami	2021	0.732299	0.753333	0.809873	0.694709	0.695921	0.761106	0.300098	0.373676	0.330577
Alectura lathami	2022	0.741226	0.754651	0.813769	0.718838	0.695921	0.761106	0.300561	0.370461	0.327972
Alisterus scapularis	1990	0.418621	0.105325	0.435104	0.515366	0.168807	0.525444	0.326979	0.124815	0.313413
Alisterus scapularis	1991	0.432001	0.121969	0.447495	0.53724	0.178885	0.547318	0.328235	0.147416	0.3167
Alisterus scapularis	1992	0.44562	0.136151	0.462267	0.53724	0.188964	0.547318	0.327595	0.157677	0.318241
Alisterus scapularis	1993	0.453348	0.150476	0.469676	0.547318	0.199038	0.547318	0.324672	0.167473	0.31778
Alisterus scapularis	1994	0.469107	0.170502	0.490745	0.567475	0.229099	0.567475	0.328267	0.173226	0.322303
Alisterus scapularis	1995	0.477499	0.183912	0.501155	0.577553	0.240611	0.577553	0.328594	0.181289	0.322217
Alisterus scapularis	1996	0.492006	0.209829	0.517764	0.582462	0.260584	0.582462	0.332694	0.235306	0.332732
Alisterus scapularis	1997	0.498407	0.239073	0.527064	0.586014	0.290819	0.586014	0.331553	0.279845	0.338624
Alisterus scapularis	1998	0.50929	0.446538	0.581714	0.606171	0.57201	0.656587	0.334989	0.396756	0.372358
Alisterus scapularis	1999	0.523143	0.605905	0.663591	0.616249	0.69792	0.729067	0.338688	0.457086	0.424322
Alisterus scapularis	2000	0.532459	0.659566	0.698908	0.617715	0.705691	0.7294	0.338247	0.469003	0.440982
Alisterus scapularis	2001	0.547827	0.688867	0.720026	0.617715	0.729035	0.742665	0.34133	0.4703	0.445979
Alisterus scapularis	2002	0.561651	0.703549	0.732658	0.617739	0.729035	0.742665	0.341004	0.466893	0.442136
Alisterus scapularis	2003	0.570661	0.711829	0.739578	0.62957	0.729035	0.744417	0.342545	0.464533	0.441714
Alisterus scapularis	2004	0.578526	0.71993	0.746723	0.62974	0.739113	0.754495	0.339965	0.46041	0.437873
Alisterus scapularis	2005	0.58573	0.726613	0.752801	0.638666	0.739113	0.754495	0.339301	0.458207	0.437312
Alisterus scapularis	2006	0.59305	0.731787	0.757538	0.658823	0.74761	0.762992	0.339145	0.456422	0.43511
Alisterus scapularis	2007	0.603234	0.740112	0.765722	0.668902	0.757688	0.762992	0.344555	0.458176	0.43699
Alisterus scapularis	2008	0.612612	0.744646	0.769615	0.668902	0.757688	0.762992	0.349578	0.457083	0.436434
Alisterus scapularis	2009	0.623069	0.749531	0.774782	0.668902	0.757688	0.762992	0.349186	0.455765	0.434714
Alisterus scapularis	2010	0.629637	0.752786	0.778544	0.668902	0.757688	0.762992	0.345763	0.453687	0.431742
Alisterus scapularis	2011	0.644251	0.757482	0.7849	0.67898	0.767767	0.773071	0.34518	0.45134	0.427859
Alisterus scapularis	2012	0.662669	0.760826	0.791011	0.700754	0.767767	0.783149	0.34749	0.44961	0.424859
Alisterus scapularis	2013	0.681106	0.764195	0.797484	0.720911	0.789675	0.793227	0.347719	0.446644	0.419791
Alisterus scapularis	2014	0.69596	0.766741	0.80245	0.732544	0.789675	0.793227	0.348557	0.445007	0.415275
Alisterus scapularis	2015	0.707289	0.768058	0.806696	0.732544	0.789675	0.793227	0.34587	0.443904	0.409844
Alisterus scapularis	2016	0.715324	0.769876	0.810003	0.742622	0.799754	0.803306	0.345893	0.443273	0.405073
Alisterus scapularis	2017	0.727026	0.774086	0.814948	0.742622	0.799754	0.803306	0.342687	0.443373	0.398219
Alisterus scapularis	2018	0.739738	0.77659	0.819876	0.762779	0.799754	0.803306	0.337479	0.444222	0.390551
Alisterus scapularis	2019	0.750423	0.778385	0.82454	0.782936	0.799754	0.803306	0.336104	0.443479	0.384263
Alisterus scapularis	2020	0.76277	0.780749	0.82989	0.813221	0.799754	0.833541	0.336883	0.441537	0.380607
Alisterus scapularis	2021	0.773614	0.782526	0.834526	0.813221	0.799754	0.833541	0.338439	0.438315	0.3778
Alisterus scapularis	2022	0.783085	0.784091	0.838606	0.833378	0.799754	0.843619	0.340781	0.43682	0.376682
Amaurornis cinerea	1990	0.17199	0.0353738	0.17979	0.047372	0.0177861	0.047372	0.248914	0.15721	0.255103
Amaurornis cinerea	1991	0.199711	0.0506374	0.2117	0.049825	0.0280708	0.0601098	0.273443	0.191309	0.281352
Amaurornis cinerea	1992	0.212629	0.0785668	0.2382	0.059002	0.0280708	0.0692867	0.275399	0.261285	0.290124
Amaurornis cinerea	1993	0.223478	0.0878466	0.247727	0.059002	0.0280708	0.0692867	0.276992	0.276229	0.290392
Amaurornis cinerea	1994	0.237635	0.0913403	0.260991	0.0649736	0.0280708	0.0752584	0.275686	0.256937	0.287706
Amaurornis cinerea	1995	0.254174	0.0973799	0.2733	0.0649736	0.0381774	0.0752584	0.278673	0.260798	0.288669
Amaurornis cinerea	1996	0.259659	0.111505	0.283898	0.0649736	0.04247	0.079551	0.273282	0.278332	0.293259
Amaurornis cinerea	1997	0.267231	0.13592	0.300463	0.0681741	0.04247	0.0827514	0.274421	0.318344	0.300904
Amaurornis cinerea	1998	0.28122	0.236278	0.347227	0.0681741	0.0502126	0.0871244	0.280584	0.385998	0.340938
Amaurornis cinerea	1999	0.292704	0.408551	0.461843	0.0681741	0.111387	0.118744	0.273043	0.440376	0.394611
Amaurornis cinerea	2000	0.303977	0.493509	0.528866	0.0784588	0.145311	0.152668	0.27089	0.450782	0.412556
Amaurornis cinerea	2001	0.339182	0.546028	0.576348	0.0784588	0.149656	0.157013	0.293779	0.473061	0.433853
Amaurornis cinerea	2002	0.356816	0.565333	0.593492	0.0868142	0.159941	0.167502	0.291309	0.46741	0.426831
Amaurornis cinerea	2003	0.374117	0.575211	0.603425	0.0868142	0.159941	0.167502	0.295593	0.468466	0.427455
Amaurornis cinerea	2004	0.3863	0.585165	0.613244	0.0868142	0.159941	0.167502	0.294531	0.469608	0.426677
Amaurornis cinerea	2005	0.400695	0.598804	0.625391	0.0868142	0.159941	0.167502	0.2949	0.470705	0.42694
Amaurornis cinerea	2006	0.410433	0.605542	0.631853	0.0868142	0.170413	0.177973	0.293501	0.467921	0.422943
Amaurornis cinerea	2007	0.419821	0.611512	0.637956	0.0868142	0.170413	0.177973	0.298114	0.468091	0.423724
Amaurornis cinerea	2008	0.429765	0.616712	0.643219	0.0868142	0.170413	0.177973	0.297766	0.467075	0.42165
Amaurornis cinerea	2009	0.443648	0.625447	0.652803	0.0868142	0.170413	0.177973	0.30128	0.470089	0.421234
Amaurornis cinerea	2010	0.458204	0.628532	0.658119	0.0911068	0.171418	0.178979	0.296804	0.465574	0.41388
Amaurornis cinerea	2011	0.474103	0.632826	0.664558	0.0947317	0.18305	0.190611	0.292818	0.464865	0.406972
Amaurornis cinerea	2012	0.492749	0.63664	0.672169	0.0947317	0.188838	0.196399	0.295459	0.471685	0.408146
Amaurornis cinerea	2013	0.509333	0.639094	0.678412	0.0953793	0.189486	0.197046	0.286902	0.469411	0.395291
Amaurornis cinerea	2014	0.521761	0.641498	0.683316	0.101167	0.189486	0.197046	0.278969	0.470012	0.383252
Amaurornis cinerea	2015	0.538311	0.643827	0.691157	0.129658	0.189486	0.205997	0.272914	0.470472	0.372193
Amaurornis cinerea	2016	0.554744	0.646563	0.698053	0.150178	0.189486	0.226517	0.265956	0.471944	0.360297
Amaurornis cinerea	2017	0.57495	0.651399	0.708223	0.170748	0.189486	0.247087	0.258018	0.469193	0.346255
Amaurornis cinerea	2018	0.589749	0.65346	0.713466	0.185181	0.190871	0.26152	0.253126	0.460087	0.331246
Amaurornis cinerea	2019	0.60796	0.654919	0.720638	0.189223	0.190871	0.26152	0.251698	0.453474	0.321132
Amaurornis cinerea	2020	0.618471	0.655735	0.726832	0.197894	0.190871	0.270191	0.249352	0.440422	0.310277
Amaurornis cinerea	2021	0.628807	0.656681	0.731034	0.208179	0.190871	0.270191	0.25084	0.432878	0.304574
Amaurornis cinerea	2022	0.638789	0.658054	0.735963	0.24414	0.190871	0.295868	0.248544	0.425186	0.295037
Amaurornis moluccana	1990	0.333137	0.093393	0.353216	0.0985101	0	0.0985101	0.338809	0.119204	0.315838
Amaurornis moluccana	1991	0.348283	0.112011	0.368946	0.0985101	0	0.0985101	0.343235	0.141479	0.324653
Amaurornis moluccana	1992	0.359729	0.123951	0.381622	0.0985101	0	0.0985101	0.344991	0.150628	0.328204
Amaurornis moluccana	1993	0.374387	0.136454	0.395229	0.0985101	0	0.0985101	0.345872	0.164137	0.32978
Amaurornis moluccana	1994	0.392243	0.148115	0.412375	0.104954	0	0.104954	0.347229	0.175369	0.332404
Amaurornis moluccana	1995	0.406152	0.160096	0.425235	0.128196	0	0.128196	0.343136	0.186834	0.330125
Amaurornis moluccana	1996	0.424741	0.183582	0.444713	0.128196	0	0.128196	0.351407	0.219424	0.342464
Amaurornis moluccana	1997	0.432428	0.208633	0.455943	0.133001	0	0.133001	0.345842	0.249134	0.342644
Amaurornis moluccana	1998	0.449045	0.368031	0.506172	0.133001	0.135634	0.191596	0.348052	0.356756	0.359022
Amaurornis moluccana	1999	0.457605	0.532141	0.596112	0.134678	0.162149	0.212371	0.347162	0.426144	0.403427
Amaurornis moluccana	2000	0.463892	0.599325	0.643219	0.14012	0.174114	0.2176	0.342193	0.426987	0.410085
Amaurornis moluccana	2001	0.48738	0.637966	0.673542	0.160045	0.185508	0.23304	0.343224	0.430024	0.415157
Amaurornis moluccana	2002	0.496808	0.652968	0.685249	0.160045	0.185508	0.23304	0.335509	0.428373	0.411575
Amaurornis moluccana	2003	0.5089	0.660973	0.6933	0.175485	0.212334	0.259866	0.335587	0.4287	0.411681
Amaurornis moluccana	2004	0.517076	0.666616	0.699096	0.177564	0.214414	0.261945	0.334941	0.426347	0.409939
Amaurornis moluccana	2005	0.535871	0.677632	0.709087	0.177564	0.214414	0.261945	0.337657	0.425523	0.411155
Amaurornis moluccana	2006	0.54214	0.684403	0.715725	0.177564	0.214414	0.261945	0.335109	0.422379	0.408589
Amaurornis moluccana	2007	0.551546	0.690433	0.722298	0.177564	0.214414	0.261945	0.335661	0.423684	0.409262
Amaurornis moluccana	2008	0.560682	0.694815	0.72646	0.181247	0.219218	0.261945	0.335781	0.421624	0.40704
Amaurornis moluccana	2009	0.579104	0.702502	0.736027	0.181247	0.219218	0.261945	0.337114	0.419347	0.403902
Amaurornis moluccana	2010	0.593316	0.704816	0.740942	0.194657	0.219218	0.275356	0.334928	0.416456	0.399975
Amaurornis moluccana	2011	0.603077	0.708585	0.745917	0.197135	0.219218	0.277833	0.332096	0.415644	0.396891
Amaurornis moluccana	2012	0.620534	0.713781	0.753983	0.212575	0.219218	0.293273	0.335224	0.416092	0.39503
Amaurornis moluccana	2013	0.639777	0.717273	0.762107	0.268456	0.233705	0.363641	0.335721	0.412492	0.388676
Amaurornis moluccana	2014	0.653616	0.719745	0.76743	0.28213	0.233705	0.363641	0.336665	0.41054	0.383994
Amaurornis moluccana	2015	0.667116	0.721903	0.773669	0.29757	0.233705	0.379081	0.333478	0.409562	0.3783
Amaurornis moluccana	2016	0.679573	0.724773	0.779246	0.317184	0.233955	0.394594	0.326709	0.408402	0.370086
Amaurornis moluccana	2017	0.695973	0.728503	0.786773	0.330416	0.262626	0.407825	0.321687	0.406765	0.362799
Amaurornis moluccana	2018	0.70731	0.730407	0.791634	0.339104	0.264669	0.416514	0.318271	0.403814	0.355867
Amaurornis moluccana	2019	0.726497	0.732334	0.800073	0.354544	0.272189	0.431954	0.31702	0.399395	0.350924
Amaurornis moluccana	2020	0.734086	0.733956	0.804344	0.354544	0.272189	0.431954	0.31508	0.39033	0.345549
Amaurornis moluccana	2021	0.742761	0.735788	0.808621	0.369984	0.272189	0.447394	0.313533	0.383294	0.340576
Amaurornis moluccana	2022	0.752956	0.737325	0.814713	0.397622	0.285206	0.447394	0.313739	0.379041	0.337241
Amaurornis phoenicurus	1990	0	0	0	0	0	0	NA	NA	NA
Amaurornis phoenicurus	1991	0	0	0	0	0	0	NA	NA	NA
Amaurornis phoenicurus	1992	0	0	0	0	0	0	NA	NA	NA
Amaurornis phoenicurus	1993	0	0	0	0	0	0	NA	NA	NA
Amaurornis phoenicurus	1994	0.387259	0	0.387259	0	0	0	0.903605	NA	0.903605
Amaurornis phoenicurus	1995	0.387259	0	0.387259	0	0	0	0.903605	NA	0.903605
Amaurornis phoenicurus	1996	0.387259	0	0.387259	0	0	0	0.903605	NA	0.903605
Amaurornis phoenicurus	1997	0.387259	0	0.387259	0	0	0	0.903605	NA	0.903605
Amaurornis phoenicurus	1998	0.387259	0	0.387259	0	0	0	0.903605	NA	0.903605
Amaurornis phoenicurus	1999	0.387259	0.645432	0.645432	0	0.903605	0.903605	0.903605	0.903605	0.903605
Amaurornis phoenicurus	2000	0.387259	0.645432	0.645432	0	0.903605	0.903605	0.903605	0.903605	0.903605
Amaurornis phoenicurus	2001	0.387259	0.702232	0.702232	0	0.903605	0.903605	0.903605	0.924438	0.924013
Amaurornis phoenicurus	2002	0.387259	0.788289	0.788289	0	0.903605	0.903605	0.903605	0.938088	0.937503
Amaurornis phoenicurus	2003	0.430288	0.788289	0.788289	0	0.903605	0.903605	0.929728	0.938088	0.95048
Amaurornis phoenicurus	2004	0.430288	0.788289	0.788289	0	0.903605	0.903605	0.929728	0.938088	0.95048
Amaurornis phoenicurus	2005	0.516346	0.788289	0.788289	0.903605	0.903605	0.903605	0.980528	0.933017	0.940642
Amaurornis phoenicurus	2006	0.573145	0.788289	0.788289	0.903605	0.903605	0.903605	0.990562	0.94019	0.951224
Amaurornis phoenicurus	2007	0.573145	0.857143	0.857143	0.903605	1	1	0.990562	0.980692	0.985284
Amaurornis phoenicurus	2008	0.586916	0.857143	0.857143	1	1	1	0.934233	0.983613	0.972865
Amaurornis phoenicurus	2009	0.586916	0.857143	0.857143	1	1	1	0.934233	0.983613	0.972865
Amaurornis phoenicurus	2010	0.629945	0.900172	0.900172	1	1	1	0.922482	0.978748	0.964527
Amaurornis phoenicurus	2011	0.786573	0.900172	0.900172	1	1	1	0.809039	0.978748	0.912538
Amaurornis phoenicurus	2012	0.786573	0.900172	0.900172	1	1	1	0.73557	0.978748	0.877511
Amaurornis phoenicurus	2013	0.857143	0.900172	0.900172	1	1	1	0.692886	0.966898	0.796667
Amaurornis phoenicurus	2014	0.870914	0.900172	0.913942	1	1	1	0.703833	0.961643	0.798745
Amaurornis phoenicurus	2015	0.870914	0.900172	0.913942	1	1	1	0.731376	0.904778	0.79872
Amaurornis phoenicurus	2016	0.913942	0.900172	0.913942	1	1	1	0.759497	0.904778	0.804343
Amaurornis phoenicurus	2017	0.913942	0.900172	0.913942	1	1	1	0.740463	0.89872	0.786993
Amaurornis phoenicurus	2018	0.956971	0.900172	0.956971	1	1	1	0.736242	0.822264	0.764769
Amaurornis phoenicurus	2019	0.956971	0.900172	0.956971	1	1	1	0.741512	0.776007	0.7518
Amaurornis phoenicurus	2020	0.956971	0.900172	0.956971	1	1	1	0.751053	0.776007	0.757975
Amaurornis phoenicurus	2021	0.956971	0.900172	0.956971	1	1	1	0.775008	0.794566	0.780385
Amaurornis phoenicurus	2022	0.956971	0.900172	0.956971	1	1	1	0.772313	0.76969	0.771728
Amytornis ballarae	1990	0.193081	0.0011957	0.194277	0	0	0	0.522436	0.0769231	0.532139
Amytornis ballarae	1991	0.20706	0.0011957	0.208256	0.0769231	0	0.0769231	0.483516	0.0769231	0.492475
Amytornis ballarae	1992	0.235202	0.0345224	0.237442	0.0769231	0	0.0769231	0.498168	0.230769	0.502137
Amytornis ballarae	1993	0.241925	0.0345224	0.243817	0.0769231	0	0.0769231	0.478632	0.230769	0.482692
Amytornis ballarae	1994	0.250598	0.0345224	0.252489	0.0769231	0	0.0769231	0.484615	0.230769	0.488143
Amytornis ballarae	1995	0.251984	0.0386804	0.254915	0.0769231	0	0.0769231	0.478063	0.230769	0.480354
Amytornis ballarae	1996	0.251984	0.0386804	0.254915	0.0769231	0	0.0769231	0.478063	0.230769	0.480354
Amytornis ballarae	1997	0.262693	0.0741728	0.273236	0.0769231	0	0.0769231	0.470958	0.461538	0.477504
Amytornis ballarae	1998	0.264782	0.14039	0.289383	0.0769231	0.0769231	0.0769231	0.47003	0.487179	0.489039
Amytornis ballarae	1999	0.264782	0.340192	0.401493	0.0769231	0.153846	0.153846	0.467949	0.541396	0.527136
Amytornis ballarae	2000	0.278868	0.503155	0.537546	0.0769231	0.307692	0.307692	0.495928	0.600909	0.592393
Amytornis ballarae	2001	0.322071	0.583446	0.608716	0.0769231	0.307692	0.307692	0.538127	0.611529	0.605635
Amytornis ballarae	2002	0.329788	0.597078	0.618139	0.0769231	0.307692	0.307692	0.526769	0.604757	0.593246
Amytornis ballarae	2003	0.340889	0.607792	0.628445	0.0769231	0.307692	0.307692	0.529702	0.605686	0.593745
Amytornis ballarae	2004	0.346461	0.625999	0.647125	0.0769231	0.307692	0.307692	0.521865	0.605691	0.592775
Amytornis ballarae	2005	0.351862	0.642446	0.661658	0.0769231	0.307692	0.307692	0.519806	0.629776	0.61411
Amytornis ballarae	2006	0.351862	0.649606	0.668818	0.0769231	0.307692	0.307692	0.519613	0.640826	0.624763
Amytornis ballarae	2007	0.374566	0.652499	0.671707	0.0769231	0.307692	0.307692	0.547933	0.645342	0.634443
Amytornis ballarae	2008	0.388156	0.660735	0.679522	0.153846	0.538462	0.538462	0.534605	0.629307	0.629385
Amytornis ballarae	2009	0.429922	0.676338	0.696848	0.230769	0.538462	0.538462	0.549928	0.628409	0.629581
Amytornis ballarae	2010	0.444874	0.679846	0.701815	0.230769	0.538462	0.538462	0.553904	0.627783	0.627412
Amytornis ballarae	2011	0.45314	0.684822	0.705751	0.230769	0.538462	0.538462	0.545299	0.626453	0.625561
Amytornis ballarae	2012	0.479841	0.687871	0.712515	0.307692	0.538462	0.538462	0.543582	0.632111	0.629357
Amytornis ballarae	2013	0.497176	0.68821	0.717586	0.307692	0.538462	0.538462	0.531109	0.630904	0.624172
Amytornis ballarae	2014	0.507652	0.689037	0.719118	0.307692	0.538462	0.538462	0.518426	0.630813	0.620096
Amytornis ballarae	2015	0.512349	0.691516	0.72097	0.307692	0.538462	0.538462	0.514423	0.625937	0.612799
Amytornis ballarae	2016	0.524792	0.695985	0.726448	0.307692	0.538462	0.538462	0.495529	0.627138	0.598461
Amytornis ballarae	2017	0.53933	0.69846	0.729271	0.307692	0.538462	0.538462	0.478992	0.626913	0.58859
Amytornis ballarae	2018	0.559883	0.699155	0.734562	0.307692	0.538462	0.538462	0.463484	0.626342	0.576877
Amytornis ballarae	2019	0.579745	0.70141	0.742355	0.307692	0.538462	0.538462	0.45444	0.622967	0.565964
Amytornis ballarae	2020	0.586489	0.701758	0.743435	0.307692	0.538462	0.538462	0.454778	0.622498	0.561117
Amytornis ballarae	2021	0.60173	0.703629	0.74565	0.307692	0.538462	0.538462	0.43981	0.618906	0.541606
Amytornis ballarae	2022	0.622924	0.703629	0.753173	0.307692	0.538462	0.538462	0.437642	0.615312	0.530828
Amytornis barbatus	1990	0.147778	0	0.147778	0.0952381	0	0.0952381	0.465459	NA	0.465459
Amytornis barbatus	1991	0.167115	0	0.167115	0.142857	0	0.142857	0.503546	NA	0.503546
Amytornis barbatus	1992	0.179756	0.0310935	0.179756	0.142857	0.047619	0.142857	0.512579	0.190476	0.513514
Amytornis barbatus	1993	0.181283	0.0444197	0.187627	0.142857	0.047619	0.142857	0.518519	0.285714	0.521448
Amytornis barbatus	1994	0.185216	0.0444197	0.191107	0.190476	0.047619	0.190476	0.531532	0.285714	0.526114
Amytornis barbatus	1995	0.185216	0.0444197	0.191107	0.190476	0.047619	0.190476	0.531532	0.285714	0.526114
Amytornis barbatus	1996	0.190404	0.0444197	0.196026	0.190476	0.047619	0.190476	0.530075	0.285714	0.529809
Amytornis barbatus	1997	0.211226	0.0444197	0.216608	0.238095	0.047619	0.238095	0.533495	0.285714	0.529989
Amytornis barbatus	1998	0.212685	0.104072	0.256637	0.238095	0.047619	0.238095	0.53669	0.502165	0.55914
Amytornis barbatus	1999	0.221639	0.345766	0.395147	0.238095	0.142857	0.238095	0.547619	0.673803	0.674008
Amytornis barbatus	2000	0.283358	0.530586	0.550543	0.238095	0.190476	0.285714	0.623556	0.720691	0.721934
Amytornis barbatus	2001	0.299244	0.574026	0.591717	0.238095	0.285714	0.333333	0.631617	0.731127	0.729508
Amytornis barbatus	2002	0.30331	0.585062	0.601979	0.238095	0.333333	0.380952	0.565018	0.726699	0.717731
Amytornis barbatus	2003	0.325568	0.594414	0.612269	0.238095	0.333333	0.380952	0.558943	0.726473	0.720959
Amytornis barbatus	2004	0.325568	0.598609	0.616464	0.238095	0.333333	0.380952	0.55489	0.72881	0.72127
Amytornis barbatus	2005	0.326936	0.605876	0.623188	0.238095	0.333333	0.380952	0.550725	0.727455	0.719521
Amytornis barbatus	2006	0.329759	0.613404	0.629398	0.333333	0.333333	0.428571	0.546041	0.727932	0.717385
Amytornis barbatus	2007	0.358665	0.627948	0.648864	0.333333	0.333333	0.428571	0.568003	0.732734	0.729243
Amytornis barbatus	2008	0.379195	0.634234	0.662732	0.333333	0.380952	0.47619	0.566606	0.743106	0.739348
Amytornis barbatus	2009	0.411117	0.648954	0.679979	0.333333	0.380952	0.47619	0.580952	0.727078	0.721705
Amytornis barbatus	2010	0.42639	0.655321	0.686082	0.333333	0.380952	0.47619	0.57	0.725072	0.718233
Amytornis barbatus	2011	0.450567	0.660489	0.694157	0.333333	0.380952	0.47619	0.573858	0.720874	0.71015
Amytornis barbatus	2012	0.459142	0.66405	0.698523	0.333333	0.380952	0.47619	0.592658	0.716488	0.706767
Amytornis barbatus	2013	0.466661	0.665091	0.701894	0.333333	0.380952	0.47619	0.589772	0.716339	0.702481
Amytornis barbatus	2014	0.475488	0.665836	0.703614	0.333333	0.380952	0.47619	0.58113	0.71291	0.693827
Amytornis barbatus	2015	0.488618	0.667408	0.70549	0.333333	0.380952	0.47619	0.585017	0.710962	0.690512
Amytornis barbatus	2016	0.506854	0.669333	0.712768	0.380952	0.380952	0.52381	0.58294	0.703125	0.689534
Amytornis barbatus	2017	0.524581	0.672375	0.71767	0.428571	0.380952	0.52381	0.568547	0.699607	0.683787
Amytornis barbatus	2018	0.538279	0.676459	0.723873	0.428571	0.380952	0.52381	0.576545	0.708705	0.687874
Amytornis barbatus	2019	0.554301	0.6793	0.728871	0.47619	0.380952	0.52381	0.581151	0.705114	0.682508
Amytornis barbatus	2020	0.569293	0.681198	0.732437	0.52381	0.380952	0.571429	0.557411	0.705922	0.666581
Amytornis barbatus	2021	0.583207	0.682211	0.736971	0.52381	0.380952	0.571429	0.551913	0.711603	0.662123
Amytornis barbatus	2022	0.598242	0.683227	0.741748	0.52381	0.380952	0.571429	0.549535	0.708439	0.650449
Amytornis dorotheae	1990	0.139429	0	0.139429	0	0	0	0.404762	NA	0.404762
Amytornis dorotheae	1991	0.195064	0	0.195064	0	0	0	0.47565	NA	0.47565
Amytornis dorotheae	1992	0.24212	0.0558995	0.249328	0	0	0	0.53836	0.214286	0.550569
Amytornis dorotheae	1993	0.252653	0.0558995	0.256731	0	0	0	0.52765	0.214286	0.518273
Amytornis dorotheae	1994	0.264669	0.0595592	0.268122	0.0714286	0	0.0714286	0.525441	0.285714	0.521009
Amytornis dorotheae	1995	0.265956	0.0634202	0.270375	0.0714286	0	0.0714286	0.515978	0.285714	0.510715
Amytornis dorotheae	1996	0.265956	0.0634202	0.270375	0.0714286	0	0.0714286	0.515978	0.285714	0.510715
Amytornis dorotheae	1997	0.2759	0.134712	0.308111	0.0714286	0.0714286	0.142857	0.503896	0.529556	0.553019
Amytornis dorotheae	1998	0.27784	0.203429	0.324687	0.0714286	0.142857	0.142857	0.502089	0.611904	0.549784
Amytornis dorotheae	1999	0.27784	0.355371	0.411802	0.0714286	0.142857	0.142857	0.499587	0.57884	0.563172
Amytornis dorotheae	2000	0.283301	0.454994	0.489271	0.0714286	0.142857	0.142857	0.515661	0.567138	0.56893
Amytornis dorotheae	2001	0.324505	0.57636	0.600691	0.0714286	0.142857	0.142857	0.548872	0.609154	0.607944
Amytornis dorotheae	2002	0.337993	0.592676	0.611774	0.0714286	0.142857	0.142857	0.532038	0.603296	0.60061
Amytornis dorotheae	2003	0.359899	0.605015	0.623713	0.0714286	0.142857	0.142857	0.553853	0.608275	0.599318
Amytornis dorotheae	2004	0.361481	0.621249	0.63961	0.0714286	0.142857	0.142857	0.548554	0.613421	0.602942
Amytornis dorotheae	2005	0.367992	0.634907	0.651563	0.0714286	0.142857	0.142857	0.546712	0.634791	0.621669
Amytornis dorotheae	2006	0.369735	0.639853	0.656509	0.0714286	0.142857	0.142857	0.547342	0.646005	0.631916
Amytornis dorotheae	2007	0.37949	0.643001	0.659657	0.0714286	0.142857	0.142857	0.556206	0.644802	0.635334
Amytornis dorotheae	2008	0.393365	0.652208	0.668862	0.0714286	0.214286	0.214286	0.551265	0.652592	0.651039
Amytornis dorotheae	2009	0.435247	0.67309	0.68919	0.142857	0.285715	0.285715	0.576923	0.669597	0.665998
Amytornis dorotheae	2010	0.447823	0.674368	0.691752	0.142857	0.285715	0.285715	0.579138	0.665944	0.661494
Amytornis dorotheae	2011	0.453992	0.678558	0.695266	0.142857	0.285715	0.285715	0.566443	0.664657	0.657509
Amytornis dorotheae	2012	0.482422	0.679527	0.699962	0.142857	0.285715	0.285715	0.558211	0.66617	0.652894
Amytornis dorotheae	2013	0.495706	0.680145	0.704325	0.142857	0.285715	0.285715	0.548651	0.664912	0.645995
Amytornis dorotheae	2014	0.504606	0.680145	0.705903	0.142857	0.285715	0.285715	0.523491	0.663821	0.637333
Amytornis dorotheae	2015	0.512428	0.683052	0.708751	0.142857	0.285715	0.285715	0.531279	0.6594	0.632884
Amytornis dorotheae	2016	0.529891	0.687085	0.716302	0.214286	0.357143	0.357143	0.518745	0.652303	0.617168
Amytornis dorotheae	2017	0.546486	0.69334	0.721966	0.214286	0.357143	0.357143	0.505501	0.65221	0.609026
Amytornis dorotheae	2018	0.559333	0.69459	0.725442	0.214286	0.357143	0.357143	0.479919	0.649954	0.592405
Amytornis dorotheae	2019	0.571966	0.696598	0.730575	0.214286	0.357143	0.357143	0.465436	0.649345	0.582045
Amytornis dorotheae	2020	0.579648	0.696922	0.732526	0.214286	0.357143	0.357143	0.461961	0.649067	0.577797
Amytornis dorotheae	2021	0.595889	0.697887	0.735716	0.285715	0.357143	0.357143	0.451452	0.644908	0.5583
Amytornis dorotheae	2022	0.609815	0.69819	0.740501	0.357143	0.357143	0.357143	0.44562	0.639801	0.54517
Amytornis goyderi	1990	0.0878908	0.0237896	0.100777	0.1	0	0.1	0.336957	0.08125	0.259291
Amytornis goyderi	1991	0.102554	0.0237896	0.11544	0.1	0	0.1	0.357692	0.08125	0.308108
Amytornis goyderi	1992	0.110795	0.0401136	0.123681	0.1	0.025	0.1	0.368376	0.105838	0.314172
Amytornis goyderi	1993	0.110932	0.0490537	0.125661	0.1	0.025	0.1	0.367797	0.119652	0.312774
Amytornis goyderi	1994	0.119985	0.0490537	0.13345	0.1	0.025	0.1	0.395866	0.119652	0.331707
Amytornis goyderi	1995	0.129167	0.0490537	0.142632	0.1	0.025	0.1	0.417308	0.119652	0.339804
Amytornis goyderi	1996	0.131153	0.05413	0.14624	0.1	0.05	0.125	0.415226	0.137805	0.34926
Amytornis goyderi	1997	0.14764	0.05413	0.16243	0.1	0.05	0.125	0.442857	0.137805	0.361232
Amytornis goyderi	1998	0.14878	0.114933	0.201319	0.1	0.075	0.125	0.437248	0.268798	0.406818
Amytornis goyderi	1999	0.156623	0.276167	0.305701	0.1	0.175	0.175	0.485843	0.504698	0.524416
Amytornis goyderi	2000	0.208849	0.431609	0.448382	0.125	0.3	0.325	0.545122	0.596859	0.596401
Amytornis goyderi	2001	0.21694	0.510992	0.52441	0.125	0.4	0.425	0.539706	0.658608	0.652347
Amytornis goyderi	2002	0.224209	0.519046	0.532037	0.125	0.4	0.425	0.553509	0.656874	0.650599
Amytornis goyderi	2003	0.240934	0.527456	0.540434	0.125	0.4	0.425	0.559777	0.664114	0.658587
Amytornis goyderi	2004	0.250579	0.534831	0.547972	0.125	0.45	0.475	0.573028	0.664655	0.660059
Amytornis goyderi	2005	0.254723	0.544168	0.557305	0.15	0.5	0.525	0.574519	0.67623	0.671492
Amytornis goyderi	2006	0.264637	0.556176	0.569019	0.15	0.525	0.525	0.565987	0.673847	0.666843
Amytornis goyderi	2007	0.274847	0.567191	0.579751	0.15	0.575	0.575	0.553988	0.66872	0.659911
Amytornis goyderi	2008	0.283739	0.573538	0.587946	0.175	0.575	0.6	0.566336	0.678902	0.673363
Amytornis goyderi	2009	0.307941	0.584787	0.601508	0.225	0.6	0.625	0.54914	0.660807	0.65608
Amytornis goyderi	2010	0.322451	0.589348	0.607167	0.225	0.6	0.625	0.544872	0.658087	0.652718
Amytornis goyderi	2011	0.346171	0.598563	0.619272	0.225	0.6	0.625	0.549636	0.654618	0.6452
Amytornis goyderi	2012	0.357372	0.599862	0.622716	0.225	0.6	0.625	0.543149	0.650792	0.640072
Amytornis goyderi	2013	0.362929	0.600433	0.625112	0.25	0.6	0.625	0.53735	0.649627	0.637649
Amytornis goyderi	2014	0.373635	0.602209	0.628183	0.275	0.6	0.625	0.533245	0.645629	0.63114
Amytornis goyderi	2015	0.387182	0.603606	0.631045	0.275	0.6	0.625	0.532779	0.644083	0.628153
Amytornis goyderi	2016	0.412392	0.605444	0.639133	0.3	0.6	0.625	0.531575	0.64053	0.625821
Amytornis goyderi	2017	0.428501	0.609528	0.645341	0.325	0.625	0.65	0.52433	0.644833	0.624535
Amytornis goyderi	2018	0.449146	0.61704	0.65679	0.425	0.65	0.675	0.527582	0.655216	0.629716
Amytornis goyderi	2019	0.460126	0.618053	0.659909	0.45	0.65	0.675	0.536499	0.652098	0.626712
Amytornis goyderi	2020	0.465802	0.618199	0.661772	0.45	0.65	0.675	0.529261	0.650812	0.622627
Amytornis goyderi	2021	0.473762	0.619631	0.664629	0.45	0.65	0.675	0.523824	0.6497	0.618581
Amytornis goyderi	2022	0.488105	0.620189	0.668819	0.45	0.65	0.675	0.529711	0.649557	0.617621
Amytornis housei	1990	0.155894	0	0.155894	0.205673	0	0.205673	0.654363	NA	0.654363
Amytornis housei	1991	0.165602	0	0.165602	0.205673	0	0.205673	0.663408	NA	0.663408
Amytornis housei	1992	0.165602	0.118991	0.24462	0.205673	0.0616145	0.205673	0.663408	0.436585	0.672667
Amytornis housei	1993	0.203143	0.118991	0.268482	0.205673	0.0616145	0.205673	0.644889	0.436585	0.656001
Amytornis housei	1994	0.20379	0.118991	0.268482	0.205673	0.0616145	0.205673	0.637382	0.436585	0.64972
Amytornis housei	1995	0.257152	0.157186	0.297548	0.205673	0.205673	0.205673	0.707537	0.54893	0.729181
Amytornis housei	1996	0.257152	0.157186	0.297548	0.205673	0.205673	0.205673	0.707537	0.54893	0.729181
Amytornis housei	1997	0.257152	0.17272	0.302078	0.205673	0.205673	0.205673	0.707537	0.603194	0.723044
Amytornis housei	1998	0.294193	0.243848	0.358976	0.205673	0.205673	0.205673	0.662566	0.600445	0.680671
Amytornis housei	1999	0.306674	0.427136	0.4609	0.205673	0.358422	0.358422	0.66303	0.671375	0.677915
Amytornis housei	2000	0.312205	0.508211	0.526702	0.205673	0.358422	0.358422	0.664363	0.774879	0.75969
Amytornis housei	2001	0.346016	0.54445	0.561578	0.205673	0.358422	0.358422	0.671727	0.777831	0.767911
Amytornis housei	2002	0.401141	0.577923	0.593432	0.205673	0.358422	0.358422	0.699452	0.793787	0.793247
Amytornis housei	2003	0.411156	0.583039	0.599999	0.205673	0.358422	0.358422	0.723974	0.793154	0.795246
Amytornis housei	2004	0.450381	0.59456	0.612005	0.205673	0.358422	0.358422	0.747903	0.778934	0.783257
Amytornis housei	2005	0.453493	0.622691	0.636612	0.205673	0.358422	0.358422	0.759204	0.786586	0.789336
Amytornis housei	2006	0.463984	0.633012	0.64646	0.205673	0.358422	0.358422	0.773375	0.776493	0.78117
Amytornis housei	2007	0.470949	0.650628	0.662229	0.205673	0.358422	0.358422	0.781472	0.746617	0.760049
Amytornis housei	2008	0.474919	0.652573	0.665426	0.205673	0.358422	0.358422	0.774051	0.717246	0.728971
Amytornis housei	2009	0.476984	0.657037	0.669011	0.205673	0.358422	0.358422	0.766296	0.716238	0.726801
Amytornis housei	2010	0.486891	0.657037	0.669687	0.205673	0.358422	0.358422	0.775262	0.718967	0.731103
Amytornis housei	2011	0.494696	0.657684	0.671758	0.205673	0.358422	0.358422	0.695221	0.719575	0.713677
Amytornis housei	2012	0.499599	0.658841	0.675214	0.205673	0.358422	0.358422	0.700839	0.721636	0.716366
Amytornis housei	2013	0.51835	0.659793	0.681166	0.205673	0.358422	0.358422	0.706907	0.721549	0.717869
Amytornis housei	2014	0.524455	0.665234	0.687752	0.205673	0.358422	0.358422	0.698696	0.727244	0.719684
Amytornis housei	2015	0.534509	0.668413	0.692475	0.205673	0.358422	0.358422	0.711531	0.73354	0.727542
Amytornis housei	2016	0.540936	0.668413	0.694395	0.205673	0.358422	0.358422	0.720258	0.733721	0.729867
Amytornis housei	2017	0.553852	0.668998	0.699752	0.205673	0.358422	0.358422	0.738333	0.733928	0.735474
Amytornis housei	2018	0.582473	0.669927	0.710267	0.358422	0.358422	0.358422	0.731952	0.736793	0.736818
Amytornis housei	2019	0.600498	0.670181	0.716746	0.358422	0.358422	0.358422	0.746496	0.734922	0.739642
Amytornis housei	2020	0.614558	0.670807	0.723381	0.358422	0.358422	0.358422	0.728498	0.73448	0.744792
Amytornis housei	2021	0.621364	0.670807	0.724683	0.358422	0.358422	0.358422	0.723763	0.734544	0.741429
Amytornis housei	2022	0.640173	0.67238	0.732695	0.358422	0.358422	0.358422	0.747063	0.735833	0.745884
Amytornis merrotsyi	1990	0.0902019	0.0230895	0.101357	0.144493	0	0.144493	0.409952	0.422027	0.466016
Amytornis merrotsyi	1991	0.108045	0.0230895	0.118839	0.144493	0	0.144493	0.446606	0.422027	0.48232
Amytornis merrotsyi	1992	0.127147	0.0259794	0.136605	0.144493	0	0.144493	0.50649	0.422027	0.532996
Amytornis merrotsyi	1993	0.147093	0.0259794	0.152356	0.144493	0	0.144493	0.516524	0.422027	0.536808
Amytornis merrotsyi	1994	0.15381	0.0301802	0.159633	0.144493	0	0.144493	0.513904	0.422027	0.529363
Amytornis merrotsyi	1995	0.154103	0.0416488	0.166422	0.144493	0	0.144493	0.512082	0.494274	0.534404
Amytornis merrotsyi	1996	0.17231	0.046201	0.185317	0.144493	0	0.144493	0.519588	0.436737	0.514164
Amytornis merrotsyi	1997	0.177899	0.0892625	0.225549	0.144493	0	0.144493	0.524384	0.392533	0.604823
Amytornis merrotsyi	1998	0.180385	0.310177	0.359669	0.144493	0	0.144493	0.530723	0.595023	0.603114
Amytornis merrotsyi	1999	0.187672	0.426508	0.446301	0.144493	0.144493	0.21674	0.530135	0.58421	0.578308
Amytornis merrotsyi	2000	0.224882	0.511388	0.523648	0.144493	0.144493	0.21674	0.546612	0.599894	0.59623
Amytornis merrotsyi	2001	0.233905	0.563951	0.571392	0.144493	0.212827	0.285074	0.51868	0.598996	0.594112
Amytornis merrotsyi	2002	0.240531	0.577478	0.583872	0.144493	0.212827	0.285074	0.514703	0.586774	0.581805
Amytornis merrotsyi	2003	0.250578	0.586842	0.593688	0.144493	0.212827	0.285074	0.526551	0.586697	0.582302
Amytornis merrotsyi	2004	0.269312	0.5902	0.597722	0.144493	0.212827	0.285074	0.520201	0.56932	0.565728
Amytornis merrotsyi	2005	0.292136	0.5943	0.601817	0.144493	0.212827	0.285074	0.591098	0.556115	0.558843
Amytornis merrotsyi	2006	0.299492	0.606132	0.612684	0.144493	0.212827	0.285074	0.579778	0.551961	0.557033
Amytornis merrotsyi	2007	0.308306	0.620899	0.627731	0.144493	0.212827	0.285074	0.559899	0.556824	0.568474
Amytornis merrotsyi	2008	0.317429	0.625339	0.632813	0.144493	0.212827	0.285074	0.554915	0.552477	0.563127
Amytornis merrotsyi	2009	0.353277	0.633417	0.645268	0.144493	0.212827	0.285074	0.540294	0.547509	0.554439
Amytornis merrotsyi	2010	0.382512	0.640897	0.653131	0.21674	0.285074	0.35732	0.545693	0.528095	0.53971
Amytornis merrotsyi	2011	0.41394	0.655315	0.669596	0.21674	0.285074	0.35732	0.564511	0.518593	0.533425
Amytornis merrotsyi	2012	0.43084	0.658289	0.673606	0.21674	0.285074	0.35732	0.584781	0.501923	0.520748
Amytornis merrotsyi	2013	0.442248	0.661157	0.677931	0.21674	0.285074	0.35732	0.577758	0.479644	0.499493
Amytornis merrotsyi	2014	0.453849	0.665336	0.683685	0.21674	0.285074	0.35732	0.580523	0.465298	0.488161
Amytornis merrotsyi	2015	0.473176	0.667863	0.686794	0.21674	0.285074	0.35732	0.579668	0.463829	0.488532
Amytornis merrotsyi	2016	0.491929	0.668858	0.691152	0.21674	0.285074	0.35732	0.564916	0.457825	0.484571
Amytornis merrotsyi	2017	0.505166	0.671708	0.695907	0.21674	0.285074	0.35732	0.559314	0.445299	0.477898
Amytornis merrotsyi	2018	0.515445	0.674699	0.70072	0.21674	0.285074	0.35732	0.557099	0.443054	0.477565
Amytornis merrotsyi	2019	0.524477	0.675607	0.70401	0.288986	0.285074	0.429567	0.560009	0.442972	0.48041
Amytornis merrotsyi	2020	0.529905	0.676289	0.705776	0.288986	0.285074	0.429567	0.553538	0.443781	0.481355
Amytornis merrotsyi	2021	0.542732	0.677031	0.708752	0.288986	0.285074	0.429567	0.5513	0.445794	0.484844
Amytornis merrotsyi	2022	0.574337	0.680648	0.716317	0.288986	0.285074	0.429567	0.57322	0.467626	0.510004
Amytornis modestus	1990	0.146979	0.0384192	0.168406	0.0166817	0.0333634	0.0333634	0.436783	0.120298	0.368063
Amytornis modestus	1991	0.167482	0.044846	0.187249	0.0166817	0.0333634	0.0333634	0.473047	0.130331	0.409369
Amytornis modestus	1992	0.181068	0.0520962	0.200751	0.0166817	0.0333634	0.0333634	0.487525	0.143382	0.42965
Amytornis modestus	1993	0.186071	0.0566396	0.20829	0.0166817	0.0500452	0.0500452	0.491836	0.161642	0.436325
Amytornis modestus	1994	0.193893	0.0576096	0.215238	0.0166817	0.0500452	0.0500452	0.497888	0.1647	0.445722
Amytornis modestus	1995	0.200634	0.0723137	0.227172	0.0166817	0.0500452	0.0500452	0.49538	0.194178	0.449821
Amytornis modestus	1996	0.206953	0.0767117	0.234435	0.0166817	0.0500452	0.0500452	0.485686	0.208206	0.451413
Amytornis modestus	1997	0.215306	0.0839706	0.24781	0.0166817	0.0500452	0.0500452	0.491957	0.216408	0.460321
Amytornis modestus	1998	0.217963	0.18658	0.30191	0.0166817	0.0500452	0.0500452	0.493367	0.366556	0.472271
Amytornis modestus	1999	0.233002	0.377546	0.4264	0.0166817	0.116772	0.116772	0.509613	0.539202	0.557523
Amytornis modestus	2000	0.284916	0.517825	0.543522	0.0166817	0.133454	0.133454	0.569283	0.591236	0.602157
Amytornis modestus	2001	0.294378	0.567241	0.587067	0.0166817	0.150136	0.150136	0.563432	0.598643	0.607016
Amytornis modestus	2002	0.302123	0.579864	0.597906	0.0166817	0.150136	0.150136	0.540125	0.598858	0.601974
Amytornis modestus	2003	0.309061	0.589728	0.608238	0.0166817	0.166817	0.166817	0.542215	0.597781	0.601653
Amytornis modestus	2004	0.331191	0.597351	0.616065	0.0166817	0.183499	0.183499	0.570576	0.591358	0.5987
Amytornis modestus	2005	0.344987	0.603809	0.62298	0.0166817	0.200181	0.200181	0.570148	0.582841	0.591706
Amytornis modestus	2006	0.353831	0.61299	0.632681	0.0333634	0.266908	0.283589	0.56341	0.58176	0.590419
Amytornis modestus	2007	0.363083	0.622904	0.643458	0.0333634	0.283589	0.300271	0.563818	0.581509	0.594047
Amytornis modestus	2008	0.373539	0.629528	0.650639	0.0333634	0.300271	0.316953	0.566413	0.592309	0.604299
Amytornis modestus	2009	0.389666	0.637091	0.659714	0.0500452	0.300271	0.316953	0.556854	0.589817	0.602471
Amytornis modestus	2010	0.410242	0.643325	0.666478	0.10009	0.300271	0.333634	0.562092	0.586427	0.599856
Amytornis modestus	2011	0.436265	0.65557	0.681636	0.10009	0.333634	0.366998	0.568632	0.586352	0.601289
Amytornis modestus	2012	0.456553	0.658183	0.686317	0.133454	0.333634	0.38368	0.576804	0.578615	0.596917
Amytornis modestus	2013	0.466868	0.659086	0.689269	0.133454	0.333634	0.38368	0.571688	0.565765	0.585593
Amytornis modestus	2014	0.487004	0.661151	0.694827	0.150136	0.333634	0.38368	0.577038	0.556419	0.581031
Amytornis modestus	2015	0.50142	0.661952	0.69815	0.150136	0.333634	0.38368	0.569185	0.553565	0.57798
Amytornis modestus	2016	0.517982	0.6635	0.702897	0.166817	0.333634	0.38368	0.567302	0.548724	0.574477
Amytornis modestus	2017	0.532885	0.667742	0.710031	0.250226	0.350316	0.433725	0.553174	0.540915	0.565464
Amytornis modestus	2018	0.54395	0.669949	0.715449	0.266908	0.350316	0.433725	0.545834	0.539414	0.56307
Amytornis modestus	2019	0.553073	0.670652	0.719095	0.300271	0.366998	0.433725	0.54309	0.540466	0.563676
Amytornis modestus	2020	0.570864	0.672933	0.725313	0.350316	0.38368	0.467088	0.545709	0.541912	0.563683
Amytornis modestus	2021	0.586417	0.675545	0.731438	0.38368	0.38368	0.467088	0.538571	0.546267	0.562049
Amytornis modestus	2022	0.608486	0.679872	0.740933	0.38368	0.38368	0.467088	0.543983	0.550756	0.564682
Amytornis purnelli	1990	0.0621816	0.0106246	0.0647364	0.0740741	0	0.0740741	0.216161	0.0987654	0.228012
Amytornis purnelli	1991	0.0694409	0.0106246	0.0714687	0.0864198	0	0.0864198	0.22544	0.0987654	0.232848
Amytornis purnelli	1992	0.0760833	0.0106246	0.0781111	0.0987654	0	0.0987654	0.225777	0.0987654	0.235121
Amytornis purnelli	1993	0.0839526	0.0106246	0.0859151	0.0987654	0	0.0987654	0.237201	0.0987654	0.243848
Amytornis purnelli	1994	0.0861129	0.0150639	0.0881417	0.0987654	0.0246914	0.0987654	0.237492	0.0987654	0.242052
Amytornis purnelli	1995	0.0880734	0.0261437	0.0929978	0.0987654	0.037037	0.0987654	0.231725	0.148148	0.239124
Amytornis purnelli	1996	0.090421	0.0286468	0.096011	0.0987654	0.0493827	0.0987654	0.226718	0.160494	0.235802
Amytornis purnelli	1997	0.0929718	0.0286468	0.0983394	0.0987654	0.0493827	0.0987654	0.227469	0.160494	0.236896
Amytornis purnelli	1998	0.0944489	0.0724747	0.121486	0.0987654	0.0493827	0.0987654	0.218886	0.225284	0.234085
Amytornis purnelli	1999	0.0960489	0.208258	0.233778	0.0987654	0.0740741	0.123457	0.205549	0.368872	0.331012
Amytornis purnelli	2000	0.109998	0.324658	0.34183	0.0987654	0.135802	0.185185	0.20911	0.447253	0.412467
Amytornis purnelli	2001	0.128063	0.458037	0.470589	0.0987654	0.197531	0.234568	0.22323	0.526233	0.486873
Amytornis purnelli	2002	0.139037	0.474398	0.486173	0.0987654	0.197531	0.234568	0.227623	0.509405	0.474227
Amytornis purnelli	2003	0.141846	0.479565	0.491503	0.0987654	0.197531	0.234568	0.223108	0.503281	0.470325
Amytornis purnelli	2004	0.197504	0.498748	0.511073	0.111111	0.197531	0.234568	0.28498	0.504202	0.480715
Amytornis purnelli	2005	0.224508	0.506389	0.519343	0.123457	0.209877	0.246914	0.315937	0.50472	0.48407
Amytornis purnelli	2006	0.236882	0.512885	0.526199	0.123457	0.209877	0.246914	0.31512	0.503369	0.479417
Amytornis purnelli	2007	0.243755	0.51652	0.529876	0.123457	0.209877	0.246914	0.313253	0.500564	0.474385
Amytornis purnelli	2008	0.247981	0.52113	0.535086	0.123457	0.222222	0.259259	0.305889	0.492096	0.46703
Amytornis purnelli	2009	0.251273	0.528727	0.543104	0.123457	0.234568	0.259259	0.303634	0.481271	0.461224
Amytornis purnelli	2010	0.274745	0.536762	0.555241	0.148148	0.246914	0.283951	0.309042	0.472428	0.455496
Amytornis purnelli	2011	0.2849	0.540276	0.560251	0.148148	0.246914	0.283951	0.303158	0.466485	0.447007
Amytornis purnelli	2012	0.289954	0.547511	0.567332	0.160494	0.246914	0.283951	0.299344	0.483295	0.460288
Amytornis purnelli	2013	0.304378	0.547649	0.57157	0.17284	0.246914	0.283951	0.304307	0.481301	0.457143
Amytornis purnelli	2014	0.317626	0.548949	0.575156	0.185185	0.246914	0.283951	0.295314	0.477523	0.446908
Amytornis purnelli	2015	0.332171	0.54956	0.580612	0.197531	0.246914	0.296296	0.287754	0.471618	0.437009
Amytornis purnelli	2016	0.345789	0.555601	0.588313	0.197531	0.246914	0.296296	0.28729	0.481539	0.440767
Amytornis purnelli	2017	0.360427	0.558879	0.594391	0.209877	0.259259	0.320988	0.282375	0.48159	0.434713
Amytornis purnelli	2018	0.369424	0.560106	0.598316	0.209877	0.259259	0.320988	0.279037	0.480877	0.424507
Amytornis purnelli	2019	0.373975	0.560902	0.599967	0.209877	0.259259	0.320988	0.276316	0.480915	0.419303
Amytornis purnelli	2020	0.377088	0.561048	0.601109	0.209877	0.259259	0.320988	0.277235	0.479318	0.417189
Amytornis purnelli	2021	0.388265	0.562525	0.605207	0.222222	0.259259	0.320988	0.281256	0.478756	0.413411
Amytornis purnelli	2022	0.3961	0.563195	0.60809	0.222222	0.259259	0.320988	0.280315	0.476886	0.405849
Amytornis striatus	1990	0.062594	0.0222044	0.0716588	0.00849221	0.0042461	0.00849221	0.202488	0.148209	0.224508
Amytornis striatus	1991	0.0707091	0.0225623	0.0794067	0.0254766	0.0042461	0.0254766	0.21521	0.152455	0.232711
Amytornis striatus	1992	0.0754197	0.0256229	0.0852857	0.0254766	0.0042461	0.0254766	0.222168	0.169439	0.240039
Amytornis striatus	1993	0.0841378	0.028289	0.0957947	0.0254766	0.0042461	0.0254766	0.234053	0.177574	0.249885
Amytornis striatus	1994	0.0911248	0.0303024	0.101902	0.0339688	0.0042461	0.0339688	0.234881	0.18182	0.247069
Amytornis striatus	1995	0.0965521	0.0363554	0.108897	0.0382149	0.0042461	0.0382149	0.241401	0.211543	0.254457
Amytornis striatus	1996	0.0992988	0.0399496	0.112656	0.0382149	0.00849221	0.0382149	0.239849	0.23209	0.255235
Amytornis striatus	1997	0.102981	0.0477783	0.121502	0.0382149	0.0127383	0.0382149	0.242786	0.230889	0.261477
Amytornis striatus	1998	0.10549	0.135495	0.18385	0.042461	0.0382149	0.0636916	0.241071	0.307699	0.309663
Amytornis striatus	1999	0.1138	0.307327	0.326944	0.0467072	0.0891593	0.101898	0.238917	0.378995	0.360438
Amytornis striatus	2000	0.128874	0.406289	0.418796	0.0509533	0.140113	0.148605	0.248735	0.417743	0.402756
Amytornis striatus	2001	0.136655	0.488701	0.498129	0.0509533	0.182574	0.18682	0.234012	0.431457	0.415059
Amytornis striatus	2002	0.159261	0.508222	0.517387	0.0509533	0.191066	0.195312	0.240123	0.431148	0.412789
Amytornis striatus	2003	0.162925	0.515576	0.524446	0.0551994	0.195312	0.199558	0.217431	0.418807	0.395349
Amytornis striatus	2004	0.188093	0.528339	0.537635	0.0551994	0.203804	0.20805	0.236737	0.422715	0.401566
Amytornis striatus	2005	0.222813	0.539179	0.548511	0.0551994	0.212238	0.216484	0.280504	0.429221	0.41286
Amytornis striatus	2006	0.237144	0.546446	0.556362	0.0551994	0.212238	0.216484	0.286272	0.426322	0.411357
Amytornis striatus	2007	0.249377	0.555973	0.566178	0.0594455	0.216484	0.22073	0.293014	0.426084	0.412552
Amytornis striatus	2008	0.254828	0.560411	0.571025	0.0679377	0.217927	0.222174	0.291155	0.423377	0.408247
Amytornis striatus	2009	0.26425	0.566161	0.577687	0.0721838	0.217927	0.22642	0.293309	0.418964	0.405098
Amytornis striatus	2010	0.279473	0.572849	0.586014	0.080676	0.222174	0.230666	0.299051	0.416541	0.405004
Amytornis striatus	2011	0.29424	0.577897	0.592675	0.0891682	0.222174	0.230666	0.302437	0.410562	0.4017
Amytornis striatus	2012	0.309632	0.583503	0.599744	0.0976515	0.222174	0.234912	0.315029	0.412322	0.404255
Amytornis striatus	2013	0.320805	0.58629	0.604862	0.100104	0.222174	0.237365	0.315916	0.408153	0.401478
Amytornis striatus	2014	0.333611	0.589717	0.610088	0.108596	0.222174	0.237365	0.316136	0.406444	0.400303
Amytornis striatus	2015	0.344881	0.591706	0.614125	0.112842	0.222174	0.241611	0.312055	0.405413	0.396671
Amytornis striatus	2016	0.357869	0.594658	0.618813	0.117088	0.222174	0.241611	0.31172	0.405709	0.395785
Amytornis striatus	2017	0.374959	0.598738	0.62514	0.125581	0.22642	0.250103	0.311854	0.404743	0.394258
Amytornis striatus	2018	0.392374	0.605409	0.63361	0.125581	0.239158	0.258595	0.310956	0.409901	0.394787
Amytornis striatus	2019	0.403464	0.606668	0.636657	0.134073	0.239158	0.262841	0.309647	0.408908	0.39047
Amytornis striatus	2020	0.409959	0.607589	0.638725	0.142565	0.243404	0.267087	0.309356	0.404427	0.386471
Amytornis striatus	2021	0.422827	0.609397	0.643136	0.155245	0.255785	0.283714	0.307394	0.403377	0.382264
Amytornis striatus	2022	0.436583	0.610602	0.647319	0.167984	0.255785	0.283714	0.304503	0.401596	0.375754
Amytornis textilis	1990	0.0821151	0.0336209	0.112699	0.0437364	0	0.0437364	0.367257	0.165652	0.365165
Amytornis textilis	1991	0.0901367	0.0336209	0.119777	0.0437364	0	0.0437364	0.402585	0.165652	0.381951
Amytornis textilis	1992	0.0909498	0.0336209	0.12059	0.0535884	0	0.0535884	0.406501	0.165652	0.385647
Amytornis textilis	1993	0.110504	0.037419	0.138599	0.0740794	0	0.0740794	0.410925	0.176819	0.405712
Amytornis textilis	1994	0.113958	0.0448559	0.145575	0.0740794	0.00985198	0.0740794	0.4018	0.206985	0.408312
Amytornis textilis	1995	0.121863	0.0712726	0.161734	0.0740794	0.00985198	0.0740794	0.413725	0.26902	0.425726
Amytornis textilis	1996	0.143302	0.0774334	0.18286	0.0740794	0.00985198	0.0740794	0.441901	0.254004	0.450477
Amytornis textilis	1997	0.148347	0.109753	0.2093	0.0740794	0.00985198	0.0740794	0.411863	0.298671	0.49978
Amytornis textilis	1998	0.152223	0.297286	0.337683	0.0884521	0.109659	0.173887	0.408751	0.510854	0.511351
Amytornis textilis	1999	0.155885	0.428935	0.447482	0.0884521	0.153396	0.173887	0.406022	0.520755	0.515958
Amytornis textilis	2000	0.182809	0.509781	0.52276	0.0884521	0.173887	0.173887	0.422654	0.532674	0.530575
Amytornis textilis	2001	0.190945	0.548748	0.559741	0.0884521	0.173887	0.173887	0.405117	0.525061	0.521979
Amytornis textilis	2002	0.20432	0.561268	0.57152	0.0884521	0.173887	0.173887	0.418825	0.523694	0.521037
Amytornis textilis	2003	0.208018	0.581286	0.590433	0.0884521	0.262477	0.262477	0.411926	0.520283	0.516879
Amytornis textilis	2004	0.234465	0.594576	0.603579	0.0884521	0.262477	0.262477	0.443805	0.520552	0.518076
Amytornis textilis	2005	0.258174	0.600357	0.609757	0.0884521	0.262477	0.262477	0.500299	0.518497	0.522038
Amytornis textilis	2006	0.272191	0.610712	0.619453	0.0884521	0.262477	0.262477	0.503447	0.531009	0.53652
Amytornis textilis	2007	0.28429	0.624726	0.63343	0.0884521	0.262477	0.262477	0.500704	0.531663	0.543514
Amytornis textilis	2008	0.290083	0.632472	0.64183	0.0884521	0.262477	0.262477	0.493872	0.528032	0.5388
Amytornis textilis	2009	0.307978	0.635679	0.646305	0.0884521	0.262477	0.262477	0.476314	0.518686	0.525529
Amytornis textilis	2010	0.339098	0.644137	0.655765	0.134693	0.262477	0.262477	0.485942	0.504905	0.515575
Amytornis textilis	2011	0.35695	0.652136	0.667583	0.134693	0.262477	0.262477	0.485438	0.493572	0.503952
Amytornis textilis	2012	0.388562	0.656471	0.674354	0.176725	0.262477	0.262477	0.505485	0.480825	0.496094
Amytornis textilis	2013	0.400097	0.660705	0.678913	0.176725	0.262477	0.262477	0.498584	0.468423	0.484616
Amytornis textilis	2014	0.411498	0.66334	0.683453	0.176725	0.262477	0.262477	0.499533	0.457734	0.475757
Amytornis textilis	2015	0.428203	0.666399	0.68788	0.176725	0.262477	0.262477	0.49405	0.45831	0.479153
Amytornis textilis	2016	0.449226	0.668672	0.692652	0.176725	0.262477	0.262477	0.486963	0.45381	0.474622
Amytornis textilis	2017	0.466552	0.673529	0.699181	0.176725	0.308717	0.308717	0.477798	0.446439	0.467853
Amytornis textilis	2018	0.488085	0.677164	0.703388	0.176725	0.308717	0.308717	0.47319	0.449788	0.47373
Amytornis textilis	2019	0.496176	0.679301	0.707554	0.176725	0.308717	0.308717	0.461577	0.451227	0.475212
Amytornis textilis	2020	0.51304	0.679602	0.710091	0.220127	0.308717	0.308717	0.460761	0.453069	0.476363
Amytornis textilis	2021	0.529125	0.682015	0.714978	0.266368	0.308717	0.308717	0.458676	0.457867	0.477362
Amytornis textilis	2022	0.562705	0.684651	0.727961	0.266368	0.308717	0.308717	0.473823	0.462118	0.485579
Amytornis woodwardi	1990	0.349623	0.21408	0.360965	0.17163	0	0.17163	0.500796	0.520701	0.503968
Amytornis woodwardi	1991	0.368681	0.21408	0.379263	0.17163	0	0.17163	0.514794	0.520701	0.515647
Amytornis woodwardi	1992	0.378336	0.233583	0.389698	0.17163	0.17163	0.17163	0.503183	0.553555	0.515747
Amytornis woodwardi	1993	0.381588	0.235867	0.393521	0.17163	0.17163	0.17163	0.501303	0.552331	0.512678
Amytornis woodwardi	1994	0.387482	0.249575	0.401128	0.17163	0.17163	0.17163	0.482863	0.509107	0.487368
Amytornis woodwardi	1995	0.396433	0.250334	0.408561	0.17163	0.17163	0.17163	0.477616	0.506415	0.482136
Amytornis woodwardi	1996	0.400042	0.250334	0.41217	0.17163	0.17163	0.17163	0.470701	0.506415	0.47602
Amytornis woodwardi	1997	0.402779	0.267868	0.414448	0.17163	0.17163	0.17163	0.473833	0.515823	0.480545
Amytornis woodwardi	1998	0.407683	0.319617	0.431249	0.17163	0.17163	0.17163	0.487691	0.493115	0.489061
Amytornis woodwardi	1999	0.412434	0.387881	0.471782	0.17163	0.17163	0.17163	0.488259	0.513208	0.503393
Amytornis woodwardi	2000	0.415276	0.568588	0.633491	0.17163	0.34326	0.34326	0.490358	0.554559	0.530674
Amytornis woodwardi	2001	0.430901	0.617243	0.669093	0.17163	0.514889	0.514889	0.495053	0.562374	0.537337
Amytornis woodwardi	2002	0.432803	0.622774	0.670939	0.17163	0.514889	0.514889	0.492353	0.551909	0.531578
Amytornis woodwardi	2003	0.433562	0.62482	0.672985	0.17163	0.514889	0.514889	0.486963	0.55366	0.532371
Amytornis woodwardi	2004	0.448526	0.63062	0.683683	0.17163	0.514889	0.514889	0.472575	0.551782	0.525344
Amytornis woodwardi	2005	0.487591	0.641956	0.691598	0.17163	0.514889	0.514889	0.453495	0.55398	0.510435
Amytornis woodwardi	2006	0.491679	0.644074	0.694955	0.17163	0.514889	0.514889	0.454753	0.546679	0.504171
Amytornis woodwardi	2007	0.499579	0.645404	0.696878	0.17163	0.514889	0.514889	0.454767	0.545654	0.503628
Amytornis woodwardi	2008	0.502504	0.649472	0.69834	0.17163	0.514889	0.514889	0.449111	0.542391	0.498192
Amytornis woodwardi	2009	0.555364	0.653081	0.710929	0.17163	0.514889	0.514889	0.453632	0.538729	0.497669
Amytornis woodwardi	2010	0.60396	0.653081	0.721647	0.17163	0.514889	0.514889	0.453997	0.537713	0.496154
Amytornis woodwardi	2011	0.60818	0.659251	0.726501	0.17163	0.514889	0.514889	0.452074	0.519612	0.485685
Amytornis woodwardi	2012	0.609643	0.660603	0.728556	0.17163	0.514889	0.514889	0.446613	0.521182	0.48292
Amytornis woodwardi	2013	0.611753	0.670284	0.735424	0.17163	0.514889	0.514889	0.439318	0.527984	0.480347
Amytornis woodwardi	2014	0.614539	0.672213	0.738885	0.17163	0.514889	0.514889	0.431617	0.531485	0.475697
Amytornis woodwardi	2015	0.621951	0.677018	0.744289	0.17163	0.514889	0.514889	0.433897	0.536788	0.476529
Amytornis woodwardi	2016	0.630066	0.684509	0.750376	0.492331	0.514889	0.663961	0.433169	0.543446	0.474845
Amytornis woodwardi	2017	0.653893	0.688401	0.760884	0.492331	0.514889	0.663961	0.426658	0.543597	0.467831
Amytornis woodwardi	2018	0.665411	0.689544	0.764571	0.492331	0.514889	0.663961	0.412437	0.530109	0.448148
Amytornis woodwardi	2019	0.70202	0.693402	0.774552	0.492331	0.514889	0.663961	0.409984	0.531597	0.443093
Amytornis woodwardi	2020	0.709065	0.693402	0.777375	0.492331	0.514889	0.663961	0.407306	0.534814	0.440307
Amytornis woodwardi	2021	0.717721	0.694865	0.782541	0.492331	0.514889	0.663961	0.406225	0.53631	0.438186
Amytornis woodwardi	2022	0.730487	0.69715	0.78682	0.492331	0.514889	0.663961	0.402242	0.534895	0.430616
Anas castanea	1990	0.246878	0.0715477	0.269809	0.167254	0.0432638	0.179215	0.250742	0.121131	0.248273
Anas castanea	1991	0.260742	0.0816759	0.284522	0.183534	0.0468737	0.194307	0.256642	0.12936	0.253383
Anas castanea	1992	0.270566	0.093351	0.295902	0.196486	0.0612333	0.207242	0.257267	0.133627	0.254373
Anas castanea	1993	0.277717	0.102878	0.304223	0.199283	0.0612333	0.210039	0.254594	0.139991	0.252595
Anas castanea	1994	0.287271	0.11164	0.31534	0.199283	0.066946	0.213112	0.258718	0.143254	0.256162
Anas castanea	1995	0.294562	0.122253	0.325664	0.207225	0.0719443	0.220388	0.258158	0.147882	0.255767
Anas castanea	1996	0.307689	0.139754	0.34026	0.220972	0.0835094	0.234136	0.26438	0.17019	0.260678
Anas castanea	1997	0.316573	0.163545	0.355707	0.223752	0.101134	0.23973	0.264721	0.187927	0.264564
Anas castanea	1998	0.325039	0.313432	0.418021	0.236866	0.211887	0.281152	0.269171	0.275453	0.291628
Anas castanea	1999	0.342142	0.479124	0.523447	0.245653	0.317511	0.353449	0.276241	0.355785	0.344246
Anas castanea	2000	0.361122	0.579137	0.60426	0.254581	0.384069	0.41721	0.281145	0.385711	0.3724
Anas castanea	2001	0.37972	0.62698	0.646884	0.262821	0.439105	0.461503	0.287131	0.39089	0.379961
Anas castanea	2002	0.396392	0.641281	0.659757	0.263138	0.45924	0.473296	0.287931	0.388825	0.377673
Anas castanea	2003	0.405906	0.648965	0.666963	0.271123	0.470429	0.484485	0.292998	0.387462	0.376813
Anas castanea	2004	0.416157	0.656845	0.674554	0.277124	0.476895	0.490951	0.291897	0.386132	0.375236
Anas castanea	2005	0.426895	0.663351	0.681039	0.279922	0.48249	0.499342	0.294437	0.385227	0.374522
Anas castanea	2006	0.436034	0.670674	0.688278	0.293897	0.484995	0.501848	0.294346	0.38544	0.374063
Anas castanea	2007	0.449554	0.678723	0.696792	0.305222	0.51017	0.52819	0.301731	0.386924	0.375736
Anas castanea	2008	0.459767	0.684302	0.702727	0.311121	0.518562	0.536582	0.30677	0.389291	0.378061
Anas castanea	2009	0.475126	0.691158	0.710429	0.317955	0.521359	0.542176	0.3103	0.389312	0.37792
Anas castanea	2010	0.490938	0.696	0.716335	0.321767	0.524193	0.548793	0.309672	0.389371	0.377145
Anas castanea	2011	0.508225	0.70207	0.724273	0.341347	0.524193	0.554388	0.309537	0.388841	0.375863
Anas castanea	2012	0.525065	0.707413	0.731329	0.352185	0.524193	0.556753	0.307209	0.389127	0.373975
Anas castanea	2013	0.538511	0.711229	0.736853	0.366171	0.52699	0.556753	0.300851	0.389714	0.371608
Anas castanea	2014	0.554741	0.713984	0.741871	0.371766	0.530158	0.55955	0.294881	0.389203	0.367357
Anas castanea	2015	0.569584	0.716253	0.746198	0.392423	0.539535	0.570739	0.288429	0.388557	0.362271
Anas castanea	2016	0.585045	0.718613	0.750945	0.403612	0.541013	0.575014	0.28164	0.387361	0.355142
Anas castanea	2017	0.599633	0.722328	0.75658	0.421873	0.541013	0.582086	0.275807	0.385721	0.348014
Anas castanea	2018	0.613116	0.724969	0.761285	0.442524	0.54622	0.593326	0.269997	0.384156	0.339854
Anas castanea	2019	0.625089	0.726628	0.765514	0.457733	0.551814	0.605738	0.267824	0.382117	0.333238
Anas castanea	2020	0.63785	0.728453	0.769874	0.469168	0.559905	0.614292	0.265941	0.377875	0.327072
Anas castanea	2021	0.650252	0.730188	0.774348	0.488784	0.559905	0.622719	0.265672	0.373996	0.321573
Anas castanea	2022	0.665607	0.73199	0.780043	0.50277	0.568296	0.633908	0.266689	0.371916	0.317736
Anas gracilis	1990	0.164742	0.0460559	0.18013	0.242445	0.0722151	0.26287	0.204372	0.104989	0.200811
Anas gracilis	1991	0.177842	0.052886	0.194312	0.256703	0.0864352	0.282256	0.211659	0.111243	0.208651
Anas gracilis	1992	0.185014	0.063452	0.204627	0.273449	0.10192	0.298271	0.212058	0.121034	0.210287
Anas gracilis	1993	0.192798	0.0704948	0.213597	0.276676	0.114487	0.305714	0.210601	0.125523	0.209353
Anas gracilis	1994	0.200923	0.0767386	0.223206	0.295425	0.128088	0.32775	0.213958	0.128277	0.211838
Anas gracilis	1995	0.208238	0.0855228	0.23242	0.303944	0.136124	0.338029	0.213821	0.133727	0.211541
Anas gracilis	1996	0.216627	0.0962091	0.241959	0.318164	0.152015	0.358636	0.218743	0.14419	0.212523
Anas gracilis	1997	0.223335	0.115524	0.255066	0.322622	0.180818	0.373354	0.219628	0.155533	0.213737
Anas gracilis	1998	0.230997	0.229067	0.313712	0.331574	0.328272	0.440377	0.225036	0.226951	0.239661
Anas gracilis	1999	0.242905	0.3969	0.434244	0.356681	0.53464	0.576692	0.229423	0.306587	0.2919
Anas gracilis	2000	0.2593	0.493142	0.515578	0.375732	0.647337	0.667764	0.23421	0.334882	0.319603
Anas gracilis	2001	0.276552	0.555106	0.572997	0.399382	0.734951	0.747169	0.241627	0.342739	0.329655
Anas gracilis	2002	0.295643	0.572176	0.589014	0.416644	0.753527	0.765773	0.243279	0.340249	0.327919
Anas gracilis	2003	0.304661	0.581129	0.597657	0.425682	0.757923	0.771597	0.245389	0.337352	0.325486
Anas gracilis	2004	0.319597	0.592411	0.608862	0.441715	0.772483	0.784701	0.246855	0.337256	0.32504
Anas gracilis	2005	0.340484	0.602325	0.618525	0.454199	0.780419	0.791181	0.253282	0.337638	0.326183
Anas gracilis	2006	0.353063	0.610509	0.626832	0.467093	0.785097	0.797315	0.254607	0.337023	0.325647
Anas gracilis	2007	0.366998	0.618766	0.635468	0.47874	0.792376	0.804594	0.261256	0.338784	0.327577
Anas gracilis	2008	0.37553	0.624304	0.641292	0.491883	0.799798	0.81056	0.263233	0.339293	0.327678
Anas gracilis	2009	0.388395	0.630795	0.648687	0.503127	0.804936	0.814242	0.265576	0.33966	0.327438
Anas gracilis	2010	0.40239	0.63537	0.654555	0.526743	0.809303	0.820065	0.267002	0.338887	0.326506
Anas gracilis	2011	0.418509	0.640884	0.66175	0.546156	0.810759	0.821521	0.268337	0.337332	0.325278
Anas gracilis	2012	0.436978	0.645672	0.668858	0.571488	0.814517	0.825282	0.266446	0.337265	0.32399
Anas gracilis	2013	0.448964	0.649007	0.67407	0.584206	0.817527	0.826745	0.259303	0.33707	0.320066
Anas gracilis	2014	0.463037	0.651902	0.678938	0.608435	0.818983	0.832326	0.252124	0.336881	0.315113
Anas gracilis	2015	0.476625	0.654227	0.683606	0.632549	0.823252	0.83815	0.246086	0.336577	0.309963
Anas gracilis	2016	0.491841	0.656957	0.688779	0.645911	0.823252	0.83815	0.239462	0.335236	0.303325
Anas gracilis	2017	0.509614	0.661013	0.69595	0.670726	0.826475	0.85015	0.234352	0.333326	0.296517
Anas gracilis	2018	0.525724	0.664975	0.70231	0.683789	0.829883	0.854146	0.229816	0.330962	0.289285
Anas gracilis	2019	0.539367	0.666667	0.707032	0.708927	0.831339	0.861484	0.226699	0.327026	0.281887
Anas gracilis	2020	0.550124	0.668128	0.711073	0.712458	0.831339	0.861484	0.22235	0.319278	0.273478
Anas gracilis	2021	0.562882	0.669835	0.715868	0.72977	0.832795	0.867886	0.221664	0.313832	0.267692
Anas gracilis	2022	0.57663	0.67138	0.721025	0.741429	0.832795	0.870798	0.221277	0.310456	0.262981
Anas superciliosa	1990	0.172595	0.0479552	0.188451	0.277382	0.0852998	0.296009	0.209032	0.10655	0.205284
Anas superciliosa	1991	0.186146	0.0551273	0.203139	0.293961	0.100738	0.313043	0.216596	0.113081	0.213518
Anas superciliosa	1992	0.193675	0.066219	0.213966	0.306188	0.119024	0.326798	0.217093	0.123054	0.215198
Anas superciliosa	1993	0.201465	0.0734677	0.222931	0.309721	0.133138	0.333229	0.215581	0.127615	0.214339
Anas superciliosa	1994	0.209995	0.0799607	0.232977	0.319589	0.148803	0.344106	0.219006	0.13043	0.216656
Anas superciliosa	1995	0.217674	0.0891819	0.242649	0.338111	0.164663	0.368939	0.218744	0.136046	0.216336
Anas superciliosa	1996	0.226419	0.100409	0.252616	0.348905	0.184311	0.379448	0.223709	0.147462	0.21761
Anas superciliosa	1997	0.233461	0.120463	0.266249	0.356538	0.217055	0.391675	0.224502	0.159065	0.218917
Anas superciliosa	1998	0.241505	0.234468	0.322858	0.368775	0.362442	0.462976	0.230268	0.231168	0.24472
Anas superciliosa	1999	0.253439	0.405406	0.444344	0.390384	0.569631	0.599441	0.234529	0.312182	0.297387
Anas superciliosa	2000	0.270359	0.499828	0.523108	0.39904	0.668259	0.680019	0.239451	0.339633	0.324608
Anas superciliosa	2001	0.288469	0.562675	0.581217	0.415955	0.756105	0.760223	0.247047	0.348124	0.335159
Anas superciliosa	2002	0.306918	0.579628	0.597122	0.439892	0.770326	0.772919	0.248577	0.345239	0.333054
Anas superciliosa	2003	0.316375	0.588889	0.606058	0.450807	0.77186	0.774448	0.251069	0.342387	0.330531
Anas superciliosa	2004	0.332365	0.60036	0.617503	0.464475	0.784	0.786588	0.252804	0.342418	0.330481
Anas superciliosa	2005	0.352463	0.610344	0.627212	0.47386	0.789202	0.79179	0.258738	0.342873	0.331576
Anas superciliosa	2006	0.363569	0.618183	0.635076	0.479199	0.795645	0.798233	0.259532	0.34241	0.330817
Anas superciliosa	2007	0.376566	0.62609	0.643309	0.490862	0.799027	0.801615	0.266182	0.343874	0.332724
Anas superciliosa	2008	0.385423	0.631842	0.649339	0.496867	0.803762	0.806378	0.268482	0.344241	0.332874
Anas superciliosa	2009	0.39879	0.638516	0.656961	0.512537	0.806862	0.811022	0.270914	0.344632	0.332639
Anas superciliosa	2010	0.413551	0.643154	0.662972	0.529908	0.811467	0.814099	0.272322	0.343873	0.331764
Anas superciliosa	2011	0.430347	0.648524	0.670087	0.549288	0.811467	0.814099	0.27362	0.342332	0.330643
Anas superciliosa	2012	0.448255	0.653425	0.677132	0.567395	0.816572	0.820732	0.271541	0.342294	0.329216
Anas superciliosa	2013	0.46112	0.656551	0.682495	0.583826	0.816572	0.823789	0.26469	0.342137	0.325238
Anas superciliosa	2014	0.4754	0.659115	0.687109	0.601951	0.816589	0.82508	0.257241	0.34158	0.320019
Anas superciliosa	2015	0.489505	0.661506	0.691959	0.618851	0.816589	0.826608	0.251086	0.34131	0.314955
Anas superciliosa	2016	0.505069	0.664341	0.697274	0.631863	0.816589	0.828137	0.244473	0.340058	0.30827
Anas superciliosa	2017	0.523566	0.668394	0.704573	0.649028	0.820454	0.832001	0.239378	0.338067	0.301496
Anas superciliosa	2018	0.53916	0.671714	0.710506	0.660503	0.820454	0.832605	0.235049	0.335062	0.293989
Anas superciliosa	2019	0.553169	0.67351	0.715418	0.674836	0.820454	0.835203	0.232061	0.331256	0.286859
Anas superciliosa	2020	0.564432	0.675045	0.719643	0.681599	0.820454	0.836731	0.227841	0.323824	0.278746
Anas superciliosa	2021	0.577063	0.676779	0.724503	0.693671	0.821982	0.839788	0.227141	0.318428	0.272968
Anas superciliosa	2022	0.590974	0.678389	0.729892	0.710483	0.821982	0.845902	0.226713	0.315097	0.268295
Anhinga novaehollandiae	1990	0.181593	0.0506363	0.198002	0.206032	0.0405521	0.22046	0.211392	0.107937	0.207876
Anhinga novaehollandiae	1991	0.195861	0.0577016	0.213318	0.218385	0.0467858	0.233685	0.21879	0.11478	0.215843
Anhinga novaehollandiae	1992	0.203747	0.0696921	0.224782	0.227889	0.0713982	0.246976	0.219385	0.125223	0.21789
Anhinga novaehollandiae	1993	0.211292	0.0775283	0.233609	0.234591	0.0824015	0.256206	0.217571	0.130254	0.216947
Anhinga novaehollandiae	1994	0.220462	0.0845178	0.244413	0.245532	0.0885017	0.272264	0.220965	0.133545	0.219263
Anhinga novaehollandiae	1995	0.228545	0.0943931	0.254641	0.258504	0.100801	0.287118	0.220538	0.139074	0.21884
Anhinga novaehollandiae	1996	0.23791	0.105235	0.265275	0.270204	0.11358	0.301986	0.225754	0.147294	0.219837
Anhinga novaehollandiae	1997	0.245361	0.126417	0.279821	0.273509	0.133599	0.315204	0.226585	0.159729	0.221404
Anhinga novaehollandiae	1998	0.25396	0.243386	0.33675	0.292174	0.279586	0.381487	0.232619	0.234026	0.247628
Anhinga novaehollandiae	1999	0.266674	0.415488	0.456717	0.309411	0.475463	0.511829	0.237328	0.316294	0.300886
Anhinga novaehollandiae	2000	0.284005	0.510833	0.535394	0.325186	0.584927	0.607727	0.241974	0.34412	0.32859
Anhinga novaehollandiae	2001	0.30327	0.57153	0.591128	0.357904	0.66335	0.674916	0.250235	0.352483	0.339094
Anhinga novaehollandiae	2002	0.321791	0.588235	0.606709	0.379717	0.681837	0.692103	0.251878	0.349191	0.336608
Anhinga novaehollandiae	2003	0.331733	0.597641	0.615749	0.389732	0.68504	0.69861	0.254635	0.345992	0.333733
Anhinga novaehollandiae	2004	0.345126	0.60873	0.626724	0.403822	0.691272	0.704842	0.254461	0.345715	0.333579
Anhinga novaehollandiae	2005	0.363548	0.618509	0.636152	0.410022	0.693438	0.707008	0.260055	0.34588	0.334115
Anhinga novaehollandiae	2006	0.374036	0.626434	0.64408	0.419739	0.696743	0.70866	0.260612	0.345597	0.333448
Anhinga novaehollandiae	2007	0.387557	0.634491	0.652446	0.426348	0.700188	0.712105	0.267821	0.347192	0.335606
Anhinga novaehollandiae	2008	0.396773	0.640327	0.658557	0.444462	0.705306	0.717223	0.27002	0.347771	0.335938
Anhinga novaehollandiae	2009	0.410892	0.647074	0.666333	0.462636	0.710863	0.72278	0.272506	0.348216	0.335965
Anhinga novaehollandiae	2010	0.426136	0.6518	0.672409	0.477681	0.714167	0.729472	0.274089	0.347553	0.335201
Anhinga novaehollandiae	2011	0.44405	0.657414	0.679909	0.505317	0.722721	0.738026	0.275799	0.346133	0.334155
Anhinga novaehollandiae	2012	0.462891	0.662034	0.686805	0.544702	0.726102	0.744561	0.273825	0.345784	0.332318
Anhinga novaehollandiae	2013	0.475435	0.66513	0.691945	0.555945	0.729656	0.746462	0.266742	0.345676	0.328285
Anhinga novaehollandiae	2014	0.490198	0.667687	0.696532	0.562105	0.731955	0.747152	0.259468	0.34523	0.323204
Anhinga novaehollandiae	2015	0.50434	0.669886	0.701019	0.576372	0.731955	0.752279	0.253356	0.34496	0.318146
Anhinga novaehollandiae	2016	0.520113	0.67214	0.70607	0.590221	0.731955	0.757617	0.246768	0.34345	0.311163
Anhinga novaehollandiae	2017	0.538181	0.676035	0.71317	0.605357	0.733607	0.759269	0.241614	0.341664	0.304459
Anhinga novaehollandiae	2018	0.553421	0.678968	0.718785	0.612873	0.733607	0.760922	0.237297	0.338973	0.297046
Anhinga novaehollandiae	2019	0.568101	0.680845	0.723899	0.620536	0.733607	0.762574	0.234302	0.335709	0.290072
Anhinga novaehollandiae	2020	0.579912	0.682226	0.728181	0.627063	0.735259	0.767449	0.230074	0.328476	0.282003
Anhinga novaehollandiae	2021	0.592974	0.683942	0.733106	0.634512	0.735259	0.769101	0.22945	0.323632	0.276389
Anhinga novaehollandiae	2022	0.607584	0.685592	0.738716	0.650256	0.735259	0.772439	0.229185	0.320592	0.271889
Anseranas semipalmata	1990	0.238669	0.0534696	0.247695	0.131521	0.0334804	0.137828	0.219753	0.165017	0.225235
Anseranas semipalmata	1991	0.25808	0.0646561	0.269019	0.152956	0.0403658	0.158047	0.228933	0.183957	0.234146
Anseranas semipalmata	1992	0.266867	0.0819692	0.284794	0.1586	0.0448468	0.163691	0.230935	0.200875	0.237665
Anseranas semipalmata	1993	0.276201	0.0906872	0.295048	0.1586	0.0549407	0.168782	0.228652	0.20354	0.234738
Anseranas semipalmata	1994	0.288569	0.0977445	0.307287	0.163691	0.0576363	0.173873	0.23245	0.203503	0.238133
Anseranas semipalmata	1995	0.299218	0.107487	0.317463	0.174871	0.0627255	0.185053	0.232615	0.209481	0.238792
Anseranas semipalmata	1996	0.306602	0.122347	0.327398	0.174871	0.0699415	0.185053	0.236445	0.232621	0.24562
Anseranas semipalmata	1997	0.312867	0.149687	0.341847	0.192149	0.0699415	0.202331	0.236749	0.247007	0.248721
Anseranas semipalmata	1998	0.327944	0.270027	0.388937	0.216489	0.188713	0.276149	0.244634	0.303653	0.269813
Anseranas semipalmata	1999	0.337009	0.433688	0.490433	0.23105	0.333243	0.380883	0.246666	0.346469	0.309248
Anseranas semipalmata	2000	0.348968	0.515051	0.5516	0.251414	0.404901	0.43109	0.247463	0.3511	0.324092
Anseranas semipalmata	2001	0.374885	0.577815	0.607557	0.287866	0.469921	0.496117	0.254863	0.355322	0.333156
Anseranas semipalmata	2002	0.389842	0.596897	0.624435	0.307502	0.512507	0.543066	0.253873	0.348637	0.327892
Anseranas semipalmata	2003	0.402219	0.607034	0.634078	0.313675	0.522689	0.548157	0.254778	0.345736	0.325893
Anseranas semipalmata	2004	0.419248	0.621267	0.648484	0.339212	0.543053	0.568603	0.255141	0.345406	0.325606
Anseranas semipalmata	2005	0.43506	0.631999	0.658188	0.349452	0.55496	0.58051	0.25726	0.343125	0.325365
Anseranas semipalmata	2006	0.446969	0.639574	0.665321	0.366702	0.560051	0.585601	0.258189	0.339908	0.322913
Anseranas semipalmata	2007	0.45602	0.645737	0.671141	0.370854	0.575324	0.595783	0.262137	0.341443	0.324559
Anseranas semipalmata	2008	0.464568	0.650652	0.676037	0.381036	0.590473	0.606569	0.263115	0.340467	0.323523
Anseranas semipalmata	2009	0.476736	0.657592	0.683721	0.396095	0.605746	0.621842	0.264322	0.339445	0.322135
Anseranas semipalmata	2010	0.488988	0.660484	0.688524	0.412773	0.605746	0.626661	0.262562	0.337484	0.319272
Anseranas semipalmata	2011	0.503364	0.66467	0.694367	0.425009	0.615928	0.631752	0.262767	0.336223	0.316755
Anseranas semipalmata	2012	0.517357	0.667915	0.699867	0.430063	0.615928	0.631752	0.261782	0.335434	0.314269
Anseranas semipalmata	2013	0.531103	0.669965	0.704789	0.445022	0.616249	0.631752	0.255854	0.332384	0.308319
Anseranas semipalmata	2014	0.543921	0.671906	0.709047	0.450089	0.616249	0.631752	0.253037	0.330552	0.303064
Anseranas semipalmata	2015	0.558133	0.674041	0.714868	0.461446	0.616249	0.641935	0.250392	0.329672	0.298906
Anseranas semipalmata	2016	0.572117	0.676084	0.720103	0.461446	0.616249	0.641935	0.246455	0.327641	0.292937
Anseranas semipalmata	2017	0.592039	0.68058	0.730017	0.500845	0.62176	0.656727	0.244122	0.325699	0.286726
Anseranas semipalmata	2018	0.60716	0.682834	0.73591	0.531205	0.62176	0.671814	0.241793	0.322675	0.281031
Anseranas semipalmata	2019	0.621218	0.684381	0.741731	0.545752	0.626851	0.676905	0.241733	0.319137	0.277146
Anseranas semipalmata	2020	0.631825	0.685363	0.747096	0.566116	0.635871	0.696294	0.240169	0.311662	0.271242
Anseranas semipalmata	2021	0.643575	0.686712	0.752222	0.58648	0.635871	0.706476	0.240643	0.305978	0.267691
Anseranas semipalmata	2022	0.653556	0.68796	0.757022	0.603918	0.645573	0.711567	0.239857	0.301378	0.263943
Anthochaera carunculata	1990	0.235739	0.0975989	0.26671	0.374544	0.237123	0.427156	0.250824	0.133532	0.253705
Anthochaera carunculata	1991	0.247479	0.106959	0.279355	0.384941	0.245645	0.43389	0.254523	0.138671	0.256149
Anthochaera carunculata	1992	0.254464	0.117589	0.288391	0.393043	0.271891	0.438164	0.255452	0.143955	0.256041
Anthochaera carunculata	1993	0.261347	0.129406	0.296586	0.401591	0.302862	0.446402	0.254433	0.150156	0.254533
Anthochaera carunculata	1994	0.268027	0.141314	0.306606	0.405866	0.335849	0.455937	0.259973	0.15204	0.258075
Anthochaera carunculata	1995	0.274345	0.153628	0.316613	0.411246	0.34653	0.46585	0.260246	0.156256	0.257259
Anthochaera carunculata	1996	0.29036	0.170899	0.332115	0.424202	0.372175	0.474406	0.270384	0.176833	0.263768
Anthochaera carunculata	1997	0.29923	0.196615	0.347275	0.427786	0.395746	0.482265	0.271761	0.203771	0.272206
Anthochaera carunculata	1998	0.308018	0.362217	0.42787	0.436334	0.57078	0.583764	0.276382	0.297923	0.310702
Anthochaera carunculata	1999	0.324684	0.504937	0.532709	0.48475	0.644183	0.657159	0.284856	0.375485	0.363589
Anthochaera carunculata	2000	0.335881	0.576027	0.5952	0.484765	0.679252	0.692228	0.289113	0.398666	0.385472
Anthochaera carunculata	2001	0.343837	0.614787	0.629436	0.487023	0.703329	0.716305	0.293292	0.401948	0.391301
Anthochaera carunculata	2002	0.370137	0.629026	0.643064	0.538002	0.733712	0.746224	0.297101	0.400659	0.390159
Anthochaera carunculata	2003	0.377885	0.636968	0.650542	0.546593	0.737987	0.750498	0.304866	0.400823	0.390605
Anthochaera carunculata	2004	0.386684	0.645032	0.658406	0.546682	0.738042	0.750554	0.303277	0.399662	0.388679
Anthochaera carunculata	2005	0.401857	0.651751	0.66521	0.559505	0.742316	0.759102	0.307078	0.398223	0.387841
Anthochaera carunculata	2006	0.414624	0.660315	0.67397	0.563779	0.750865	0.767651	0.308648	0.3996	0.388855
Anthochaera carunculata	2007	0.427919	0.66822	0.682225	0.581062	0.763548	0.772111	0.316528	0.400778	0.390968
Anthochaera carunculata	2008	0.43479	0.67317	0.687059	0.581062	0.767822	0.776385	0.3234	0.40073	0.3913
Anthochaera carunculata	2009	0.446181	0.677969	0.692639	0.598651	0.772111	0.78066	0.323575	0.400373	0.38981
Anthochaera carunculata	2010	0.457262	0.682261	0.697403	0.607266	0.776385	0.784934	0.321978	0.400406	0.388831
Anthochaera carunculata	2011	0.471708	0.688654	0.705171	0.607266	0.776385	0.784934	0.32048	0.399665	0.386912
Anthochaera carunculata	2012	0.490785	0.694583	0.713426	0.620655	0.78066	0.789208	0.319056	0.400213	0.385331
Anthochaera carunculata	2013	0.504069	0.700178	0.72031	0.620655	0.78066	0.789208	0.312527	0.402419	0.384239
Anthochaera carunculata	2014	0.51986	0.704357	0.726277	0.634806	0.78066	0.794811	0.307465	0.403433	0.381322
Anthochaera carunculata	2015	0.534638	0.707282	0.731046	0.647629	0.789208	0.803359	0.301614	0.403756	0.377089
Anthochaera carunculata	2016	0.55269	0.709879	0.73586	0.664781	0.789208	0.803359	0.295059	0.403428	0.370849
Anthochaera carunculata	2017	0.565639	0.714887	0.741937	0.676884	0.793482	0.807633	0.289499	0.403013	0.364917
Anthochaera carunculata	2018	0.581613	0.7194	0.747921	0.68367	0.793482	0.807633	0.282931	0.403075	0.357086
Anthochaera carunculata	2019	0.59484	0.721628	0.751922	0.687944	0.793498	0.807649	0.280811	0.402732	0.351047
Anthochaera carunculata	2020	0.603819	0.723351	0.75508	0.692219	0.793498	0.807649	0.275443	0.399632	0.343254
Anthochaera carunculata	2021	0.614784	0.725285	0.759103	0.692219	0.793498	0.807649	0.27319	0.396725	0.336734
Anthochaera carunculata	2022	0.630786	0.726962	0.764069	0.704652	0.793498	0.815809	0.274491	0.395519	0.332443
Anthochaera chrysoptera	1990	0.483347	0.158116	0.502896	0.396245	0.149595	0.407514	0.373409	0.144704	0.346451
Anthochaera chrysoptera	1991	0.501852	0.172751	0.520462	0.403208	0.158042	0.414477	0.381144	0.154429	0.356283
Anthochaera chrysoptera	1992	0.509512	0.19107	0.529411	0.403208	0.176008	0.414477	0.38089	0.170183	0.361526
Anthochaera chrysoptera	1993	0.51943	0.206612	0.539048	0.403208	0.176008	0.414477	0.37919	0.179709	0.361575
Anthochaera chrysoptera	1994	0.533024	0.220812	0.551985	0.415516	0.187276	0.415516	0.385229	0.185247	0.369423
Anthochaera chrysoptera	1995	0.540611	0.234852	0.560045	0.416795	0.208143	0.428063	0.386347	0.194154	0.371488
Anthochaera chrysoptera	1996	0.551888	0.2701	0.570707	0.443177	0.257357	0.454445	0.393497	0.277665	0.388381
Anthochaera chrysoptera	1997	0.557938	0.304735	0.579531	0.445234	0.330652	0.467771	0.393714	0.335341	0.401333
Anthochaera chrysoptera	1998	0.566514	0.523681	0.639705	0.445234	0.448948	0.526019	0.39879	0.484478	0.447565
Anthochaera chrysoptera	1999	0.578082	0.661211	0.706656	0.445234	0.629758	0.6516	0.405553	0.564493	0.521183
Anthochaera chrysoptera	2000	0.588647	0.706319	0.739165	0.446625	0.694994	0.705567	0.409341	0.583302	0.549367
Anthochaera chrysoptera	2001	0.602479	0.732566	0.757605	0.448265	0.734192	0.735832	0.414881	0.581711	0.555272
Anthochaera chrysoptera	2002	0.614651	0.744321	0.76775	0.448555	0.756687	0.758617	0.422985	0.577954	0.553937
Anthochaera chrysoptera	2003	0.626221	0.750904	0.773443	0.461728	0.756687	0.758617	0.435728	0.578665	0.557694
Anthochaera chrysoptera	2004	0.633457	0.75745	0.779441	0.461963	0.756687	0.758617	0.435567	0.573482	0.553553
Anthochaera chrysoptera	2005	0.640925	0.763196	0.785002	0.473232	0.790493	0.792423	0.43516	0.571172	0.551699
Anthochaera chrysoptera	2006	0.65001	0.770109	0.79145	0.473232	0.801762	0.803692	0.436542	0.570609	0.551274
Anthochaera chrysoptera	2007	0.660125	0.775944	0.797428	0.482456	0.801762	0.803692	0.441827	0.571703	0.55238
Anthochaera chrysoptera	2008	0.667752	0.780522	0.801587	0.488543	0.801762	0.803692	0.445968	0.572038	0.553742
Anthochaera chrysoptera	2009	0.678443	0.784522	0.806011	0.499812	0.801762	0.803692	0.446509	0.571175	0.55154
Anthochaera chrysoptera	2010	0.686921	0.787558	0.809876	0.511152	0.801765	0.803695	0.443788	0.570202	0.548385
Anthochaera chrysoptera	2011	0.699446	0.791433	0.815124	0.511152	0.801765	0.803695	0.443064	0.565628	0.543578
Anthochaera chrysoptera	2012	0.710859	0.794158	0.81922	0.544958	0.801765	0.814963	0.443809	0.562153	0.539044
Anthochaera chrysoptera	2013	0.724147	0.797403	0.824504	0.556227	0.801765	0.814963	0.439945	0.558058	0.532555
Anthochaera chrysoptera	2014	0.737162	0.800008	0.829274	0.556227	0.801765	0.814963	0.437994	0.555599	0.526389
Anthochaera chrysoptera	2015	0.748872	0.801631	0.833504	0.56122	0.801765	0.819957	0.432261	0.554503	0.518182
Anthochaera chrysoptera	2016	0.757937	0.80349	0.836331	0.572489	0.813033	0.831226	0.424908	0.553822	0.508888
Anthochaera chrysoptera	2017	0.767138	0.80707	0.840717	0.572489	0.824302	0.842494	0.417457	0.552246	0.49755
Anthochaera chrysoptera	2018	0.77609	0.809642	0.844645	0.595026	0.824302	0.842494	0.408863	0.551352	0.484848
Anthochaera chrysoptera	2019	0.785885	0.811339	0.848833	0.606295	0.824302	0.842494	0.405974	0.550873	0.475374
Anthochaera chrysoptera	2020	0.793838	0.81375	0.852601	0.628832	0.824302	0.842494	0.4028	0.54967	0.466343
Anthochaera chrysoptera	2021	0.802956	0.815652	0.856653	0.640101	0.824302	0.842494	0.402223	0.548725	0.460812
Anthochaera chrysoptera	2022	0.811807	0.817244	0.860069	0.651369	0.824302	0.842494	0.407772	0.547922	0.460089
Anthochaera lunulata	1990	0.170605	0.177103	0.25733	0.220735	0.178111	0.296945	0.363509	0.235239	0.313162
Anthochaera lunulata	1991	0.177165	0.197685	0.273761	0.220735	0.207021	0.296945	0.356497	0.235576	0.308365
Anthochaera lunulata	1992	0.181046	0.221639	0.289397	0.220735	0.225857	0.315781	0.346335	0.234501	0.304576
Anthochaera lunulata	1993	0.192471	0.240246	0.305861	0.229377	0.225857	0.324422	0.345269	0.232181	0.298539
Anthochaera lunulata	1994	0.197497	0.262844	0.321716	0.229377	0.256546	0.324422	0.361497	0.223046	0.284666
Anthochaera lunulata	1995	0.209121	0.298771	0.350306	0.265734	0.34616	0.391468	0.363462	0.222835	0.277628
Anthochaera lunulata	1996	0.255108	0.328709	0.39645	0.279145	0.34616	0.391468	0.399544	0.176399	0.223349
Anthochaera lunulata	1997	0.285656	0.372082	0.437392	0.367692	0.443542	0.480168	0.429669	0.219693	0.250635
Anthochaera lunulata	1998	0.308053	0.452041	0.49918	0.398382	0.50492	0.541546	0.412607	0.264375	0.284124
Anthochaera lunulata	1999	0.325992	0.576405	0.597318	0.423965	0.558546	0.567188	0.415728	0.322974	0.332757
Anthochaera lunulata	2000	0.339652	0.630279	0.64658	0.442801	0.619925	0.628566	0.416269	0.357033	0.362969
Anthochaera lunulata	2001	0.343837	0.659811	0.672477	0.444374	0.619925	0.628566	0.412882	0.372882	0.377601
Anthochaera lunulata	2002	0.370174	0.675838	0.68778	0.444374	0.619925	0.628566	0.425252	0.37373	0.378419
Anthochaera lunulata	2003	0.382231	0.681429	0.693965	0.475063	0.620034	0.628676	0.429238	0.369386	0.374351
Anthochaera lunulata	2004	0.392463	0.689959	0.702237	0.475063	0.620152	0.628794	0.42764	0.368651	0.373658
Anthochaera lunulata	2005	0.40638	0.696433	0.708701	0.475063	0.628794	0.628794	0.43064	0.368983	0.373729
Anthochaera lunulata	2006	0.413949	0.70368	0.717211	0.475063	0.645004	0.645004	0.431686	0.371685	0.375837
Anthochaera lunulata	2007	0.431438	0.711366	0.725066	0.504859	0.6748	0.6748	0.43938	0.375304	0.380009
Anthochaera lunulata	2008	0.443792	0.714938	0.728208	0.504859	0.6748	0.6748	0.424569	0.373933	0.378319
Anthochaera lunulata	2009	0.457594	0.721917	0.735244	0.535548	0.6748	0.705489	0.419228	0.373099	0.378045
Anthochaera lunulata	2010	0.469581	0.725116	0.738354	0.535548	0.6748	0.705489	0.421465	0.370643	0.37661
Anthochaera lunulata	2011	0.491419	0.729989	0.744771	0.535548	0.6748	0.705489	0.423161	0.369371	0.376491
Anthochaera lunulata	2012	0.511786	0.735345	0.75056	0.566347	0.6748	0.736178	0.415763	0.370028	0.377373
Anthochaera lunulata	2013	0.530133	0.741104	0.757602	0.566353	0.6748	0.736185	0.403308	0.372974	0.379509
Anthochaera lunulata	2014	0.550661	0.747257	0.76549	0.597042	0.6748	0.736185	0.389782	0.376109	0.381717
Anthochaera lunulata	2015	0.566784	0.752005	0.770034	0.597042	0.6748	0.736185	0.380354	0.378743	0.383327
Anthochaera lunulata	2016	0.592667	0.754014	0.77494	0.643942	0.6748	0.736185	0.367618	0.378015	0.381369
Anthochaera lunulata	2017	0.608043	0.757967	0.779646	0.676485	0.6748	0.738039	0.360396	0.380207	0.379548
Anthochaera lunulata	2018	0.633216	0.762264	0.785425	0.676485	0.67491	0.738148	0.357328	0.381737	0.380642
Anthochaera lunulata	2019	0.649818	0.76447	0.790606	0.737863	0.67491	0.768837	0.35029	0.381563	0.378491
Anthochaera lunulata	2020	0.659713	0.766205	0.793966	0.768552	0.67491	0.799526	0.339741	0.376478	0.371954
Anthochaera lunulata	2021	0.673467	0.767896	0.797655	0.768728	0.67491	0.799526	0.338863	0.374303	0.369542
Anthochaera lunulata	2022	0.687716	0.769032	0.802295	0.768728	0.67491	0.799526	0.333096	0.370405	0.364555
Anthochaera paradoxa	1990	0.364019	0.0475603	0.372232	0.686185	0.156165	0.686185	0.669321	0.330114	0.694481
Anthochaera paradoxa	1991	0.395846	0.104701	0.419047	0.800608	0.293864	0.800608	0.697899	0.400627	0.718687
Anthochaera paradoxa	1992	0.398742	0.104701	0.421006	0.800608	0.293864	0.800608	0.703836	0.400627	0.723591
Anthochaera paradoxa	1993	0.412007	0.104701	0.433335	0.800608	0.293864	0.800608	0.691774	0.400627	0.708971
Anthochaera paradoxa	1994	0.416972	0.107127	0.438664	0.800608	0.301021	0.807765	0.695719	0.371585	0.708193
Anthochaera paradoxa	1995	0.435169	0.114887	0.457634	0.807765	0.301021	0.807765	0.697776	0.376554	0.712499
Anthochaera paradoxa	1996	0.442606	0.221982	0.468702	0.807765	0.693343	0.807765	0.698946	0.568763	0.696167
Anthochaera paradoxa	1997	0.453296	0.26313	0.483457	0.807765	0.693343	0.807765	0.707561	0.509581	0.648574
Anthochaera paradoxa	1998	0.461276	0.464534	0.559399	0.832905	0.86261	0.86261	0.714707	0.601412	0.654835
Anthochaera paradoxa	1999	0.467932	0.625634	0.655294	0.832905	0.909327	0.909327	0.704735	0.674339	0.689035
Anthochaera paradoxa	2000	0.492683	0.675025	0.691794	0.832905	0.909327	0.909327	0.708768	0.679832	0.690467
Anthochaera paradoxa	2001	0.511654	0.706675	0.720063	0.832905	0.999943	0.999943	0.684984	0.680431	0.690723
Anthochaera paradoxa	2002	0.517227	0.720625	0.731233	0.832905	0.999943	0.999943	0.683114	0.679733	0.690286
Anthochaera paradoxa	2003	0.540733	0.727355	0.74011	0.923521	0.999943	0.999943	0.679582	0.689776	0.700537
Anthochaera paradoxa	2004	0.553819	0.73619	0.748548	0.936229	0.999943	0.999943	0.678898	0.697706	0.707574
Anthochaera paradoxa	2005	0.56638	0.739201	0.753044	0.936229	0.999943	0.999943	0.676951	0.704381	0.71366
Anthochaera paradoxa	2006	0.58533	0.7514	0.765969	0.936229	0.999943	0.999943	0.675973	0.704493	0.714633
Anthochaera paradoxa	2007	0.592303	0.759067	0.77563	0.936229	0.999943	0.999943	0.676209	0.701879	0.712746
Anthochaera paradoxa	2008	0.620594	0.765216	0.784443	0.938288	0.999943	0.999943	0.674381	0.711681	0.721143
Anthochaera paradoxa	2009	0.639398	0.767262	0.787768	0.976679	0.999943	0.999943	0.692823	0.715606	0.721471
Anthochaera paradoxa	2010	0.654864	0.76924	0.791979	0.976679	0.99998	0.99998	0.700352	0.715711	0.722363
Anthochaera paradoxa	2011	0.67082	0.772985	0.795724	0.976679	0.99998	0.99998	0.690366	0.714576	0.724099
Anthochaera paradoxa	2012	0.685355	0.775624	0.799373	0.976679	0.99998	0.99998	0.655827	0.711592	0.718172
Anthochaera paradoxa	2013	0.699596	0.782267	0.809695	0.976679	0.99998	0.99998	0.632246	0.708912	0.713584
Anthochaera paradoxa	2014	0.717679	0.783075	0.814999	0.976679	0.99998	0.99998	0.58932	0.704764	0.703916
Anthochaera paradoxa	2015	0.737367	0.785263	0.818693	0.976679	0.99998	0.99998	0.58219	0.701372	0.687098
Anthochaera paradoxa	2016	0.749349	0.786715	0.820674	0.999943	0.99998	0.99998	0.55805	0.694476	0.663017
Anthochaera paradoxa	2017	0.759887	0.788447	0.82398	0.999943	0.99998	0.99998	0.542714	0.683656	0.639086
Anthochaera paradoxa	2018	0.76869	0.792527	0.827943	0.999943	0.99998	0.99998	0.536353	0.66565	0.619774
Anthochaera paradoxa	2019	0.783153	0.793718	0.834202	0.999943	0.99998	0.99998	0.542986	0.646581	0.606072
Anthochaera paradoxa	2020	0.798224	0.800252	0.838578	0.999943	0.99998	0.99998	0.563613	0.629912	0.605794
Anthochaera paradoxa	2021	0.805646	0.803363	0.843791	0.999943	0.99998	0.99998	0.560056	0.613078	0.595072
Anthochaera paradoxa	2022	0.813184	0.804739	0.846148	0.999943	0.99998	0.99998	0.554762	0.601486	0.584708
Anthochaera phrygia	1990	0.527612	0.174709	0.55346	0.279652	0.11041	0.320545	0.473246	0.146043	0.427448
Anthochaera phrygia	1991	0.545099	0.187058	0.568359	0.279652	0.150411	0.340099	0.47053	0.161835	0.431286
Anthochaera phrygia	1992	0.555645	0.215704	0.58171	0.279652	0.150411	0.340099	0.468173	0.189515	0.437833
Anthochaera phrygia	1993	0.564251	0.243564	0.589569	0.300098	0.170858	0.360546	0.473007	0.203187	0.443866
Anthochaera phrygia	1994	0.577136	0.271033	0.603498	0.320545	0.170858	0.360546	0.476472	0.214345	0.452835
Anthochaera phrygia	1995	0.58479	0.283155	0.610821	0.340991	0.170858	0.380993	0.479262	0.221075	0.455661
Anthochaera phrygia	1996	0.596836	0.316237	0.620494	0.340991	0.191304	0.401439	0.484599	0.281281	0.467762
Anthochaera phrygia	1997	0.602027	0.347922	0.626697	0.360546	0.191304	0.401439	0.478898	0.327141	0.47087
Anthochaera phrygia	1998	0.609069	0.576604	0.678807	0.360546	0.372399	0.541641	0.478686	0.490196	0.505587
Anthochaera phrygia	1999	0.618226	0.686938	0.732033	0.360546	0.480498	0.629293	0.479436	0.560057	0.546487
Anthochaera phrygia	2000	0.624261	0.724057	0.756561	0.38096	0.562244	0.6906	0.475249	0.573315	0.560684
Anthochaera phrygia	2001	0.637313	0.745866	0.770761	0.401407	0.582667	0.6906	0.473414	0.572711	0.560765
Anthochaera phrygia	2002	0.649983	0.757199	0.779763	0.401407	0.582667	0.6906	0.464808	0.566532	0.556821
Anthochaera phrygia	2003	0.660647	0.762218	0.783911	0.421853	0.602435	0.6906	0.460601	0.563181	0.553192
Anthochaera phrygia	2004	0.666719	0.768271	0.789535	0.462746	0.602435	0.6906	0.45468	0.559622	0.547889
Anthochaera phrygia	2005	0.674958	0.773355	0.79479	0.462746	0.602435	0.6906	0.453799	0.55801	0.546231
Anthochaera phrygia	2006	0.682254	0.778697	0.799999	0.483193	0.602435	0.6906	0.450542	0.55785	0.544378
Anthochaera phrygia	2007	0.692113	0.784036	0.805779	0.483193	0.622882	0.6906	0.455315	0.557642	0.543871
Anthochaera phrygia	2008	0.698164	0.787859	0.808709	0.483193	0.643328	0.711047	0.458605	0.560187	0.546153
Anthochaera phrygia	2009	0.704931	0.792172	0.813129	0.483193	0.643328	0.711047	0.451249	0.557125	0.541608
Anthochaera phrygia	2010	0.711008	0.795088	0.816333	0.483193	0.643328	0.711047	0.442758	0.554659	0.537416
Anthochaera phrygia	2011	0.722197	0.798392	0.821169	0.483193	0.643328	0.711047	0.439705	0.550025	0.532376
Anthochaera phrygia	2012	0.735278	0.800867	0.826107	0.501267	0.643328	0.711047	0.439923	0.547371	0.528467
Anthochaera phrygia	2013	0.749809	0.804145	0.831579	0.521714	0.663775	0.75194	0.438256	0.544052	0.521325
Anthochaera phrygia	2014	0.761413	0.806789	0.836311	0.521714	0.670154	0.75194	0.43647	0.542035	0.513835
Anthochaera phrygia	2015	0.772737	0.807644	0.840437	0.539236	0.670154	0.75194	0.425891	0.541349	0.504822
Anthochaera phrygia	2016	0.781038	0.809713	0.843049	0.559682	0.670154	0.75194	0.415432	0.541048	0.494603
Anthochaera phrygia	2017	0.791037	0.813711	0.847853	0.559682	0.670154	0.75194	0.413087	0.540775	0.486449
Anthochaera phrygia	2018	0.798619	0.816416	0.8513	0.559682	0.670154	0.75194	0.406507	0.541963	0.477621
Anthochaera phrygia	2019	0.807099	0.818796	0.855616	0.567921	0.670154	0.75194	0.407788	0.542508	0.471469
Anthochaera phrygia	2020	0.81545	0.821641	0.860109	0.588368	0.670154	0.75194	0.408628	0.542922	0.466104
Anthochaera phrygia	2021	0.822816	0.823749	0.863975	0.588368	0.670154	0.75194	0.408026	0.542189	0.460265
Anthochaera phrygia	2022	0.827874	0.825335	0.867031	0.588368	0.670154	0.75194	0.414221	0.540873	0.457486
Anthus novaeseelandiae	1990	0.162746	0.0454902	0.177944	0.294706	0.0822645	0.319027	0.203164	0.10428	0.199576
Anthus novaeseelandiae	1991	0.175685	0.0522364	0.191953	0.321287	0.0923222	0.349922	0.210355	0.110495	0.207351
Anthus novaeseelandiae	1992	0.182769	0.0626726	0.202141	0.328756	0.102566	0.357391	0.210766	0.120258	0.208973
Anthus novaeseelandiae	1993	0.19046	0.0696289	0.211004	0.341848	0.113329	0.371848	0.209326	0.124726	0.208047
Anthus novaeseelandiae	1994	0.198486	0.075796	0.220495	0.352403	0.129078	0.38448	0.212659	0.127466	0.210573
Anthus novaeseelandiae	1995	0.205711	0.0844723	0.229596	0.362494	0.152882	0.397447	0.212561	0.132875	0.210283
Anthus novaeseelandiae	1996	0.213997	0.0950356	0.239024	0.37752	0.171237	0.417919	0.217411	0.14326	0.211221
Anthus novaeseelandiae	1997	0.220622	0.114117	0.251973	0.386606	0.200852	0.43717	0.218337	0.15452	0.212408
Anthus novaeseelandiae	1998	0.22819	0.226751	0.310384	0.396666	0.38572	0.518441	0.223642	0.225562	0.238246
Anthus novaeseelandiae	1999	0.239952	0.396143	0.433033	0.428226	0.637359	0.689112	0.228027	0.305294	0.290577
Anthus novaeseelandiae	2000	0.256146	0.492574	0.514735	0.456447	0.758912	0.789208	0.232793	0.334202	0.318734
Anthus novaeseelandiae	2001	0.273186	0.554234	0.571907	0.484139	0.81989	0.842993	0.240171	0.341823	0.32862
Anthus novaeseelandiae	2002	0.292251	0.571249	0.587915	0.505071	0.828986	0.852088	0.241873	0.339301	0.326864
Anthus novaeseelandiae	2003	0.301158	0.580095	0.596455	0.515493	0.831899	0.853586	0.243883	0.33637	0.324417
Anthus novaeseelandiae	2004	0.317392	0.59155	0.60789	0.54274	0.845173	0.865423	0.245608	0.336241	0.323986
Anthus novaeseelandiae	2005	0.338359	0.601397	0.617489	0.580126	0.85382	0.871194	0.25211	0.336598	0.325102
Anthus novaeseelandiae	2006	0.351042	0.609567	0.625794	0.593307	0.857262	0.874635	0.253432	0.335913	0.324535
Anthus novaeseelandiae	2007	0.364807	0.617774	0.634376	0.614937	0.863077	0.877574	0.259968	0.33764	0.326416
Anthus novaeseelandiae	2008	0.373245	0.623245	0.64013	0.627115	0.866208	0.88071	0.261913	0.338129	0.32646
Anthus novaeseelandiae	2009	0.38611	0.629694	0.647488	0.635091	0.870522	0.885024	0.264182	0.338487	0.32619
Anthus novaeseelandiae	2010	0.399999	0.634357	0.653432	0.652908	0.87196	0.888306	0.26563	0.337998	0.325499
Anthus novaeseelandiae	2011	0.415925	0.639803	0.660539	0.663662	0.876274	0.893308	0.26695	0.336442	0.324217
Anthus novaeseelandiae	2012	0.434257	0.644846	0.667865	0.680919	0.880587	0.899059	0.265024	0.336551	0.323079
Anthus novaeseelandiae	2013	0.446667	0.648139	0.673269	0.68811	0.880587	0.899059	0.258024	0.336316	0.319159
Anthus novaeseelandiae	2014	0.460618	0.651049	0.678134	0.694592	0.880587	0.899059	0.250852	0.336078	0.31417
Anthus novaeseelandiae	2015	0.474056	0.653345	0.682748	0.705649	0.882025	0.9015	0.244836	0.335731	0.308974
Anthus novaeseelandiae	2016	0.489104	0.656042	0.687864	0.713624	0.882025	0.901649	0.238176	0.334345	0.302293
Anthus novaeseelandiae	2017	0.506713	0.660087	0.694983	0.730632	0.88634	0.903087	0.233076	0.332415	0.295459
Anthus novaeseelandiae	2018	0.522835	0.664063	0.701388	0.745063	0.890443	0.910043	0.228562	0.330051	0.288205
Anthus novaeseelandiae	2019	0.536474	0.665777	0.706085	0.75513	0.891881	0.910043	0.225595	0.32606	0.28083
Anthus novaeseelandiae	2020	0.547107	0.66722	0.71008	0.759778	0.891881	0.910045	0.221255	0.318285	0.272376
Anthus novaeseelandiae	2021	0.559835	0.668958	0.714894	0.771483	0.893319	0.912052	0.220558	0.312812	0.266554
Anthus novaeseelandiae	2022	0.573828	0.670485	0.720024	0.783939	0.894757	0.915861	0.22014	0.309387	0.261847
Aphelocephala leucopsis	1990	0.164017	0.0496273	0.180189	0.199319	0.0436935	0.217734	0.193392	0.0991624	0.190216
Aphelocephala leucopsis	1991	0.174939	0.0543927	0.191235	0.217734	0.0491636	0.231545	0.19906	0.1019	0.196019
Aphelocephala leucopsis	1992	0.180942	0.0618341	0.198359	0.226701	0.0514655	0.242815	0.199695	0.106966	0.197083
Aphelocephala leucopsis	1993	0.186947	0.0686228	0.205638	0.233607	0.060673	0.252022	0.196164	0.111858	0.194973
Aphelocephala leucopsis	1994	0.193026	0.0742368	0.212612	0.240513	0.0629749	0.258928	0.199323	0.116032	0.197397
Aphelocephala leucopsis	1995	0.198615	0.0814399	0.220164	0.240513	0.0687345	0.262386	0.197978	0.119725	0.196847
Aphelocephala leucopsis	1996	0.20792	0.0908433	0.229841	0.247418	0.0846721	0.273719	0.204792	0.142854	0.204127
Aphelocephala leucopsis	1997	0.213378	0.107053	0.241092	0.254322	0.109042	0.285227	0.205006	0.165163	0.211181
Aphelocephala leucopsis	1998	0.217984	0.233082	0.308297	0.254322	0.305611	0.382876	0.207193	0.253483	0.245568
Aphelocephala leucopsis	1999	0.231846	0.403409	0.434547	0.268624	0.562736	0.596759	0.214994	0.3198	0.297193
Aphelocephala leucopsis	2000	0.249585	0.50686	0.524677	0.278479	0.674808	0.685812	0.22235	0.351063	0.328718
Aphelocephala leucopsis	2001	0.25999	0.562303	0.576263	0.285385	0.713071	0.724075	0.227191	0.354562	0.335688
Aphelocephala leucopsis	2002	0.281802	0.577475	0.590989	0.313008	0.724581	0.733283	0.231415	0.35087	0.333665
Aphelocephala leucopsis	2003	0.287975	0.585139	0.598288	0.324426	0.726883	0.735585	0.2347	0.345907	0.329689
Aphelocephala leucopsis	2004	0.305615	0.595105	0.608132	0.347766	0.732414	0.741116	0.236225	0.343289	0.327704
Aphelocephala leucopsis	2005	0.32548	0.602981	0.61611	0.384596	0.742237	0.750223	0.243994	0.341317	0.327277
Aphelocephala leucopsis	2006	0.338846	0.610972	0.624339	0.412219	0.744538	0.752525	0.246284	0.339915	0.32631
Aphelocephala leucopsis	2007	0.353951	0.619744	0.633724	0.443195	0.751444	0.759431	0.255207	0.340709	0.327922
Aphelocephala leucopsis	2008	0.361992	0.624964	0.639392	0.458464	0.758697	0.768986	0.259092	0.34064	0.328034
Aphelocephala leucopsis	2009	0.373732	0.630071	0.645476	0.472275	0.760999	0.773589	0.262272	0.340639	0.327975
Aphelocephala leucopsis	2010	0.388653	0.63571	0.652186	0.49069	0.763301	0.780495	0.266059	0.341015	0.328558
Aphelocephala leucopsis	2011	0.404072	0.642101	0.660123	0.501105	0.763301	0.782797	0.268219	0.339427	0.328044
Aphelocephala leucopsis	2012	0.4209	0.647855	0.667722	0.518846	0.767905	0.787401	0.265759	0.338676	0.326433
Aphelocephala leucopsis	2013	0.431969	0.651711	0.673256	0.525752	0.770206	0.794306	0.261084	0.33901	0.323662
Aphelocephala leucopsis	2014	0.446402	0.655141	0.678571	0.541598	0.772508	0.796608	0.253982	0.338972	0.319215
Aphelocephala leucopsis	2015	0.459193	0.657204	0.682685	0.548504	0.772508	0.796608	0.247387	0.338192	0.313978
Aphelocephala leucopsis	2016	0.474819	0.659855	0.687701	0.556626	0.779414	0.802428	0.241136	0.336282	0.307327
Aphelocephala leucopsis	2017	0.489705	0.663992	0.693795	0.568135	0.779414	0.802428	0.235822	0.334676	0.300871
Aphelocephala leucopsis	2018	0.505314	0.669067	0.700685	0.578357	0.779414	0.802428	0.230024	0.334158	0.294537
Aphelocephala leucopsis	2019	0.517718	0.670885	0.704649	0.580659	0.779414	0.802428	0.226127	0.331434	0.28758
Aphelocephala leucopsis	2020	0.528072	0.672609	0.708249	0.585263	0.783577	0.806591	0.22196	0.325078	0.279977
Aphelocephala leucopsis	2021	0.541473	0.674657	0.71312	0.596772	0.783577	0.806591	0.220812	0.320387	0.274203
Aphelocephala leucopsis	2022	0.556931	0.676376	0.718155	0.601305	0.783577	0.806591	0.221584	0.318155	0.270339
Aphelocephala nigricincta	1990	0.0618711	0.0180786	0.0730482	0.0123457	0.00823045	0.0205761	0.246094	0.106744	0.247227
Aphelocephala nigricincta	1991	0.0714607	0.0190947	0.0827425	0.0123457	0.00823045	0.0205761	0.278363	0.109805	0.275632
Aphelocephala nigricincta	1992	0.0775531	0.0232742	0.0895066	0.0205761	0.0123457	0.0288066	0.282654	0.128965	0.279923
Aphelocephala nigricincta	1993	0.0845747	0.0281036	0.0995305	0.0288066	0.0123457	0.037037	0.30213	0.141064	0.29592
Aphelocephala nigricincta	1994	0.087811	0.0295834	0.102436	0.0329218	0.0123457	0.0411523	0.302359	0.141492	0.295848
Aphelocephala nigricincta	1995	0.0904201	0.0350109	0.106647	0.0329218	0.0123457	0.0411523	0.302533	0.161317	0.294257
Aphelocephala nigricincta	1996	0.0942506	0.0377073	0.110673	0.037037	0.0164609	0.0493827	0.299106	0.172785	0.293116
Aphelocephala nigricincta	1997	0.0998148	0.0405262	0.117783	0.0411523	0.0164609	0.0534979	0.3015	0.176295	0.295403
Aphelocephala nigricincta	1998	0.102059	0.123877	0.178719	0.0411523	0.0411523	0.0740741	0.292835	0.28692	0.330728
Aphelocephala nigricincta	1999	0.110518	0.299649	0.32206	0.0411523	0.148148	0.168724	0.286899	0.390294	0.387896
Aphelocephala nigricincta	2000	0.13457	0.409792	0.422739	0.0617284	0.209877	0.226337	0.308586	0.439421	0.431708
Aphelocephala nigricincta	2001	0.145723	0.495665	0.505466	0.0699588	0.26749	0.279835	0.29166	0.473382	0.461227
Aphelocephala nigricincta	2002	0.165311	0.5136	0.522916	0.0740741	0.279835	0.288066	0.304153	0.469578	0.458374
Aphelocephala nigricincta	2003	0.17074	0.521247	0.53056	0.090535	0.292181	0.304527	0.282652	0.464287	0.449491
Aphelocephala nigricincta	2004	0.195001	0.531529	0.54119	0.102881	0.304527	0.320988	0.314681	0.463907	0.45239
Aphelocephala nigricincta	2005	0.229316	0.541614	0.55152	0.119342	0.308642	0.329218	0.369519	0.4705	0.464432
Aphelocephala nigricincta	2006	0.238479	0.551512	0.561475	0.123457	0.312757	0.333333	0.366352	0.472965	0.466034
Aphelocephala nigricincta	2007	0.249149	0.560475	0.570486	0.127572	0.316872	0.337449	0.370069	0.476457	0.470059
Aphelocephala nigricincta	2008	0.255786	0.564932	0.575811	0.131687	0.316872	0.341564	0.364535	0.476251	0.469933
Aphelocephala nigricincta	2009	0.265651	0.571576	0.583347	0.144033	0.320988	0.349794	0.363021	0.47266	0.466415
Aphelocephala nigricincta	2010	0.284888	0.577428	0.591249	0.156379	0.333333	0.36214	0.36578	0.467801	0.46269
Aphelocephala nigricincta	2011	0.300285	0.583451	0.599315	0.17284	0.341564	0.374486	0.355769	0.46371	0.457857
Aphelocephala nigricincta	2012	0.313825	0.588989	0.605931	0.17284	0.345679	0.378601	0.361337	0.465799	0.457881
Aphelocephala nigricincta	2013	0.323177	0.590276	0.609191	0.17284	0.345679	0.378601	0.361328	0.460513	0.452144
Aphelocephala nigricincta	2014	0.335894	0.592813	0.613772	0.193416	0.345679	0.390947	0.358322	0.456723	0.44847
Aphelocephala nigricincta	2015	0.347462	0.594404	0.61749	0.209877	0.349794	0.399177	0.350865	0.454537	0.443885
Aphelocephala nigricincta	2016	0.361016	0.597515	0.622731	0.226337	0.36214	0.411523	0.349222	0.456355	0.443829
[truncated: 17,958 more rows]
