# Supplementary material for: Assessing adequacy of citizen science datasets for biodiversity monitoring
Source: Ecol Evol. 2024 Jan 31;14(2):e10857. doi: 10.1002/ece3.10857 (PMC10830347; doi:10.1002/ece3.10857)
Supplement: Supplementary file 3 — Appendix S3. [file ECE3-14-e10857-s002.xlsx]

## Sheet: NAs
species_binomial	threat_status	species_uniqueness	body_mass	average_count	range_size	density	human_density
Amytornis modestus						NA
Arses lorealis						NA
Atrichornis rufescens			NA
Cacomantis variolosus						NA
Chalcophaps longirostris						NA
Chionis minor						NA
Cincloramphus timoriensis						NA
Cinnyris jugularis						NA
Cyclopsitta coxeni			NA			NA
Edolisoma tenuirostre						NA
Erythropitta macklotii						NA
Falco peregrinus						NA
Heteromyias cinereifrons						NA
Heteroscenes pallidus						NA
Megaloprepia magnifica						NA
Microptilotis albilineatus						NA
Microptilotis gracilis						NA
Neochmia phaeton						NA
Ninox leucopsis						NA
Pachycephala pectoralis						NA
Pachycephala simplex						NA
Pandion haliaetus						NA
Pelecanus conspicillatus						NA
Petroica multicolor						NA
Philemon buceroides						NA
Philemon citreogularis						NA
Phonygammus keraudrenii						NA
Rhipidura fuliginosa						NA
Rhipidura isura						NA
Rhipidura rufifrons						NA
Sericornis beccarii						NA
Taeniopygia castanotis						NA
Thinornis cucullatus						NA
Turdus poliocephalus						NA
Turnix olivii			NA
Tyto novaehollandiae						NA
Zosterops citrinella						NA
